# Supplementary material for: Comprehensive Updated Genome-Wide Identification and Expression Patterns of the TaGeBP Gene Family in Wheat
Source: Int J Mol Sci. 2025 Dec 12;26(24):11972. doi: 10.3390/ijms262411972 (PMC12732786; doi:10.3390/ijms262411972)
Supplement: Supplementary file 1 [file ijms-26-11972-s001.zip]

Archive with 1 entries (1 files):
- ijms-3998217-supplementary.xlsx
