# Supplementary material for: Comprehensive Updated Genome-Wide Identification and Expression Patterns of the TaGeBP Gene Family in Wheat
Source: Int J Mol Sci. 2025 Dec 12;26(24):11972. doi: 10.3390/ijms262411972 (PMC12732786; doi:10.3390/ijms262411972)
Supplement: Supplementary file 1 [file ijms-26-11972-s001.zip › ijms-3998217-supplementary.xlsx]

## Sheet: S1
Table S1. GeBP gene family of Arabidopsis thaliana (L.), Oryza sativa L. and Zea mays L..
Gene Name	Gene ID	Protein Sequences
AtGeBP1	AT1G11510.1	MSRRFNPLEDPPSASSSDEEGKEIARNSSSDDEDDVSSENPSPLKTTLDAVSDSESGSDE ETDSDSELEKKKDQVVTNPVDVKRAKKVKTSEKSGAKRSLEVDEAAVSMDVKRAKKVSGE EEKKKSGGGGEETKKTYFQRLWTEDDEIVVLQGLIDDKKDTGVSNTNKVYELVKKSISFD VSKNQLMEKLRALKKKYENNLGKAKDGVEPTFVKPHDRKAFELSKLVWGGIRMALASGMK SNEKSKKSSKFESVKHELDSSLPNSKNNCEDEVMDEGEVSFTKSSLVRSIVGLGMDELTA QQGLSKLASKDMKRFYEQWKAMQAREFEFFLQKHGFLFEVLSKISEAFGSNA
AtGeBP2	AT1G44810.1	MNKKLLNPLEDPPTASSSEDVDEEISSGEDEKEHISNSSSSEEENELKDLSTQTLNSPST EAPTLDSGSETNSDSDKPIVLTSQKKKEGTDSSGTKRASEGTSSKDIKRAKKVSGDDDNK KFQSLWTKEDEISLLQGMIDFKAETGTSAHDDMNGFFDIAKRYISFDVSKIQFGDKIRGL KKKYFGVRKKKGLDLDHDKKCLGLAKSIWGLDGKEVVVLGGDSETSNWFEKSFLVRVVAR LGVDECIVKWKWSKVSKETKKRIEEKMKMVEAKELELLSQKIDVLKEVASVIAETI
AtGeBP3	AT1G55950.1	MAKKNKRSQQKNKCLKPEKDPSTVKRLLEDPPRKKRYLQPLENPPTESYGDDEKMETEEE GEKYLGKNLPASAFIIVAAERHDSDSYSETELEKKICGSVVVAKMNDDKMVSTDTKKKYF QRILSDDDKIVLLQGMVDFQNDKGTISYDDMTGFIDTVKNIISFQANSRQFTTKIRRLKD KFVQKRNKGVDENSLANVEIYEI
AtGeBP4	AT1G61730.1	MTKKLNPLEDPPTATSSDEDDVETSEAGEASDDSSSSEEDVPIKIRIKSPSATTAAAPPA KSTAVSTAADSDSGSETETDSDSESTNPPNSGSGKTIALNTVNLKKKEDPTSSSATLALP AMKSGTKRPASEAAATTSTKRVKKDEESVKKPGGFQRLWSEEDEILVLQGMIDFKADTGK SPYVDTNAFYDFLKKSISFEVSKNQFMDKIRSLRKKYIGKEGRNEPSFVKAHDKKAFELS KFIWGPKGIALDSNVKSNGVSKKSVAKKKIDSVKQELVFAGGSSTNGKKVEEDGGDDGCD WFDNSSLVRMIASLGVDEYYVKQQWSLVSVESKKIVEEKYKLLQAKELEFVLEKTKFLNE VASMFVEASKNKPLDT
AtGeBP5	AT1G66420.1	MSKKHLKPLETCFEDEEDDVIYLPPGLVTGATSKKNEEFCGGSGKVQPSEMKRRSEGTST DMTSKRAKKVSAEDEKKVGEWTKNPYFQRLWSEEDEIVMLQGIIKFEDVTGKSPFEDRHG FIEFVKNSISFEASVQQYIGKISQLKRKYTRKRKNGFSEGHEQKCFKLAMSIWGTKETSK KTDLCSSPKGKKVKEEDGDVTNSDWFENSFLLPSIESLGVDSVKRKWNVVPMEFKKKIEE RLELLEADESECKKMEEMLKVKNSECVKQKTNLLNEVIDVMT
AtGeBP6	AT2G01370.1	MKGITKKLLVSRSLKRLTAKKNRRKIHRETNKRLKPEEDPSMVKRRQDSDSDSLEKEVSV VVTKTSDDEMVSTDTKKNYFQRIWSDDDEIVLLQGMVDFENDKGKSPYDDMTGFIDTVKN FISFQANQHQFTTKIRRLKDKFLKKWNNGVDENSLVNAHDRKCFQLSKVIWEPTTKVEEV GDWFVNSYLVGSIARLGVSEDVMKQSWSMVPIETKKEVEEKFKLLKDEESENLRLKTSFL QKVNSMIIEATN
AtGeBP7	AT2G20613.1	MSHKRFNPLTASSSDEDELETPIREVEDSSSDEETDSDSDSELGKKDEVVTEVSALNNQE SKSVKISEKSVAKRSRETHEAQASADVKKAKKVKKRGGGGGEEAETKKAYFQRVWTDDDE IVVLEGFIDYKNDSG
AtGeBP8	AT2G20805.1	MSLIKVQFMKMLASLKRKYENNLVKAKNGDEHIRLHDLRAFQLSKFVWGDIEESPVKSKK VMSMNLELGKNKDTFPNSSLVRSLERFGVDELTPQQGLSSLDLEDKKIFEEQLESFAGYR IRVLFAKKWFSS
AtGeBP9	AT2G25650.1	MVTPKQIDFSSCGGGDNSDDTLSHRESPRNPSSKRAAASFAAEAGEETMKKKKKKKKKNL GPPLIVRIWNEEDELSILKGLVDYRAKTGFNPKIDWDAFYSFLGSSIVAKFSKEQVLSKI RKLKRRFHVHWEKISEGNDPKFTRSSDSEAFGFSSMIWGQGEFGNDDGMDKEMVKEHDVN GNGAAENGTARIAQENESGEEMLKEHEETLNENGAEEIRDNDETARKAQQLESESEEEML KEHEEPFNENGAENIRDNNGTTQIAQQSESESEEMLKEHEEVANTELVNENGAAKTTENG TTGGKERHDDDDDDELCAVQDAFEAVMSQGLSGYQKKLQLEKLMNLGTGKRRELSDEWKA LCVEERRLNIKKLRFSAKLAEAANDS
AtGeBP10	AT2G36340.1	MVGTKRVADSIDTNSDDTLTRNREVEVEAMLSRRKQLRTTTTRTTTTRTTPLSLSSSASK MNWSKNDELVILGGIVDYENETKLSYRSDWDALYRYIKDCVEAKFSKIQLINKVKNMKRK FTYNQGRSNHGEQLSFTNTDDDEIFKLSLIIWDKNESEYVSNENIDQAKDVPSGEPETND VPCEEQDDRDVPCEEQERANIEIDNGVREKLDQAKDVPCVEQESEDVPCVEQERVSIEID NGEKEKLDQTMDCEEQENTDVLCEEKGDKDVPCEEQENKDVPCEEQERVSIEIDNGEEEM SSEEDGVDEVGVMEDTLDSGISFQGLGKNGVKDKSEEDDVVELGVLQEIFKEDTFFQSLG RYQQKLLLQNLENVGVERRKELINEWKALFVDE…
AtGeBP11	AT3G04930.1	MTSDHRDALFSLELESPDPDEGGVADGGESDTDEDLRDNDDVVMPGTNEAEAEDDDPEEE DLNSPSTSSLPMVSTISATAVVSGTPTATSSTGAVTVALPAGSAVPVSVIPVDSDPKWHR MTEIVHQRPPIDDSRRLFQRLWTDEDEIELLRGFLDYMTMHRGSSSHPPDTAPFYEQIKS KLQLDFNKNQLVEKLRRLKKKYRNVMSKISSGKEVFFKSPHDQSTFEISRKIWNQTGKII GFEDNNVMDFEETNNHHNTTNGNYSTFNSPSSNPTLELDSENGIEKKLTMSSSSVSRKRS RSRIGKIEEDNKPVITPSDGPIASNVNLNEAAAVGIGGNLGGLIEETVKNCVSPVIKEMM NGTTSMMMAAMGGGFPGLGGGGGGGGGHGFGSL…
AtGeBP12	AT4G00130.1	MMRLRRLLERMLRRCCFRDCSVRLTKSLCFKKLIEFDATKNQIVTKLQRLKKKFNNAVKN ARKKGQTEDEVEYAKESEKKRFDLSIMIWGSNGVLVAGKSSKKKVAPKEMKPEETDAKVV NEGLSIGREMVPFGSSCGLDESKLTTGWENVEDGAEKREVEEKWKKFKDKLFELLYERSV LMNKTEAMMFKAES
AtGeBP13	AT4G00232.1	MDKANTNRSKVCGGSGEAKLTGKKRKNVSAKQSKKDAKKENSQMLKWSSKDEVLVLQGML DFKSVTGKNPVDDINGAYEFVVHEYISTVIDEDFIEKMKSLKKKLKKKQRIYDKDPSSSE PLYQKSSEWLKMIWGYDVESALEKPRKSKRIIKL
AtGeBP14	AT4G00238.1	MASLENPAIDSSSEFESSSEEISSSKESKPKEAPVTVPSTKTLNSPSAAVAVSDDSESEK QSFVLTRRKKKEGAAESPAVKSGKKEGAAESPAVKSGNNEGATESPAVKSGKKRASEGTT SRDMHVKRIKKEGDNKKGHAQRVWSEEDEISLLQAMIDFKAETGTSPWDHKDRFFDIAKK SISFDVSKVQFFDKIRSFKRKYFGDRKVRSVESDHDKKCLGLAVSFWGSDGVSLETPVKK KVKDESVLVKANSKEKNVKPLVKEDEQVVILGEDSEWFEESFLVPVIASLGLDEYSVKKK WSKVSVETKKRIQEKMKLVDAKKCELLLANMDVLKEVTSVLTQTN
AtGeBP15	AT4G00250.1	MAPLESPATASSSEVESSSEEIFKSSSEESKPKDPVTVPSSKTLKSPSAAVNSKTDSSDD SEKQSFVLTRRKKKEGAAESPAVKSGKKRAGEGSTSRDMHVKRVKKEDDNKKANPQRVWS EEDEISLLQAVIDFKAETGTSPWDHKNAFFDIAKKSISFDVSHVQFFDKIRRLKNKYFVN RKNKSGESNHDKKCLGLAVLIWGSDGMNVESPVKKDESILVKGKANSKEKKVEKPLVIED EQVILGADSEWFEESFLVPVIANLGLDEYSVKKKWSKVSLETKKKIQEKMKVVDAKKCEL LLAEMDVLKDVTSVLAQTN
AtGeBP16	AT4G00270.1	MVTPKQIDFSSCVGADNSNGTLSHRRSPRNIPSSKRAASVAEEETMKKKMKMKKKKKKLD PPLIVRIWNEEDELSILKGLVDYRAKTGFNPKIDWDAFCSFLGSSIVERFSKDQVLSKIR KLKRRFHVHSEKINQGNDPKFTRSSDSEAFGFSSMIWGQGDDDGMDKEHEVNGNGAAENR TNESGEEMLKEHEEEVANTELLNENGAAKTTENGTSSGKERHDEDNDDDDELCAVQDAFE AVMSQGLSGYQKKLQLEKLMNLGNGKRRELSDEWKALCVEETRFNIKKLRFSAKLAEAAN DS
AtGeBP17	AT4G00390.1	MTKKLDPPTAPSSDEDDVETSEDDSSSSEEDEPIKSLPATTAAAPAKSTAVSAATPAKST SVSAAAPSKSTAVSAAADSDSGSESETDSDSESTDPPKSGSGKTIASKKKDDPSSSTATL ALPAVKSGAKRAASEAATTSTKRVKKDEESVKKPALFQRLWSDDDEISMLQGMIDYHADT GKSPSADTNAFYEFQKKSISFEVSKSQFSDKVRSLRKKYRAKEGKDEPRFVKAHDKKAFE LSKFIWGPKGIALDSNAKSNGVSKKSASKTKEKLDSVKQDLAFVGVSSTNGDDWFEKSSL ARMIAGSGIDEYYVRQKWSSFTLETKKIVEEKFQLMQAKELEAMLDKSVRLTDLTSYFVD ASKN
AtGeBP18	AT4G00610.1	MVSVQNLKTDQLLNFLFKNPTKFLSRFSPMAKNKTLVTPSTVKKSSDVASTSKKLSGVAS PAKKPSGVTSPVKKPLEAVASTSSEEEEEDEPSSDSESGSESESDTEAEPMTLAAAAPSS SNEKRQSEGKPEEERAKTETETGKKPLLFQRLWTDEDEIVFLQGMIKFAKDTGKNVSEDM NGFFEKLKDSISFEVKTDQFVNKIRSMKRKYIENKKTTTEHDKKCYELAEIIWVSDGDAT ALVKPKKKKLKVDEESDWFERSFVDGAFKELGPGVDEETWKKNWSLVPVKKRKRIEEKVK SMQADELKTTWQKIDVVHEMRSLMAKYV
AtGeBP19	AT4G01260.1	MAPKQLKKIENPVVSSSEEEESASSGESATSGEESDSSADSPVKESSKKPVVVSKPSGSK TTTKPESSTAAKRSFEKTDEMSKKKSKNSMGEEDVKKKDETLKKNLFVRLFTEEDEAILL QGFLDFATKKENPSDHIDDFYESIKNSISFDVTKPQLVTKIGNLKKKFNGRVSKGLKKGK NEEVMVFSKASDQNCFDLSRKIWGSNGVLYSKSKNMRQVQLGGSVKVDEDDQEPQKHRFV ISTLSSGQELVSYLKVENPNSLGVDDTKWSAKLDKIKDGKQKRKMEKNLKKIQAKEEELS MMRSEFVAAVTNVLSKQDNASYSCK
AtGeBP20	AT4G25210.1	MAPKKAEEVVESPPVSSEEEESGSSGEESESSAEVPKKVESSQKPESDSEGESESESSSG PEPESEPAKTIKLKPVGTKPIPETSGSAATVPESSTAKRPLKEAAPEAIKKQKTSDTEHV KKPITNDEVKKISSEDAKKMFQRLFSETDEIALLQGIIDFTSTKGDPYEDIDAFCIYVKK LIDFDATKNQIVTKLQRLKKKFNNAVKNSLKKGKTEDDIEFAKDLEQKGFELSRKIWGSN GVLVTGKSSRKKVGGTPAPKEMKLVAHSTPKKQQEEAKKPERTEAKVVNTGLSIGKEIAS FLNADNGSSCGLDESTLTAVWAKVADGAEKREVEEKWKKLKAKQFELCLQRSGLVNETAK MIFKAYES
AtGeBP21	AT5G14280.1	MATPTELGFSSPGGGGDDSDDNPPQKRTSKRTASETATEEETKKKKKKKTKHNTKMASPP SNRIWNEEDELSILKGLVDFRAKTGLESKIDWDAFYCYVKGSIHVKVSKCQLMSKTRKLK KKFLDQMEKIDQGNDPHFTRSSETEAFGYSMMIWRKIDAEYTNGVMDKAHQSESGEEVFE EDEEVALIDKGAAKSGKSPHEAVVVVDKITTKKNGTAGKESDDDDDDVLCAVRDAFETTM MSQGLSDYQKKLQLEKLMNLGTGKRRELSNEWKALCVEELKLNINKLRFSAKLAEAANDD YSSSSSSSIVSWVEIPISMSINIGEISIPDLPIFFSMFLTIYLIAYFIVFRNWKPQIRPE ASSCLISIFHGSPAVFLATRAVFSSSERSFASA…
AtGeBP22	AT5G28040.1	MASDQRDTDFSAESPDLEEDGGGGGGGRGGGETESDEDVVIPEPNEAEDDDHDPDPDPEY EDLNSPSMISRAPATKSSSGTVTVALPAGSAVPVASIPSDSDQKWHRMTEIVHQRPPIDD SRRLFQRLWTDEDEIELLRGFLDYITNHRGNSSHPPDTAPFYEQIKSKLQLEFNKNQLVE KLRRLKKKYRNVMSKFSSGKEVFFKSPHDQATFDISRKIWNQTGKIIGFEDNNVMDLEET NHVNNANGSSGFNVSVIGNANVDVDSENGLEKKVTISRKRSRSRIGKIDEDKPVLAPCDG VIPNAVNLNENVAVGCDFGDGRNLGVLIEETVKNCVSPMIKEMMNSTTGMMMAATGGFPG GGAHALGVLSPMLMPSMNLGFGGKGVGDERWRR…
AtGeBP23	AT5G41765.1	MDKANTNRSKKEVCGGSGEAKPTGKKRKNERTLTNKNVNAKKSMMDFKALTRHNPSDDMT GAYNFLHEYISVDVYSYEFVEKMKSLKKKLIEKMGINAKDLSSSIGSELLKLIWRYDVKS VVEYNLLKIEQANFTSHPQISFNNSEPKKTNL
OsGeBP1	LOC_Os01g14720	MPCGYGVPIISTLDFTARRGTTFASHQYDTGPFYDEIRRRLSFDFTKSQLVEKLRRLKKK YRLCAARMASSPHAAAAGFAFRTPHEGAIYDLARHIWPPALKRDGTASDDDDINPAAAAA TAAVMTPVAMEDGFGGSAPTPTPTPRGRGGRRVRRRMAQEQEAAALPSAPALTSTDGAHQ EPLVAAMENTLPQIAQLPPVSETEPMPVIANGANEEAVRSVLSRLLKEFITSFAVVGQTG PGMGLNMGFGGAGLNADIAGLGFGIAGLNPGVPGADRWRQHQILELEVYLKRIELVREQV TAALDELRSSEG
OsGeBP2	LOC_Os01g32890	MRRRSPPPAAAQPPRPPTRAAESGEEGGDPGKDEVAAPPKGDSALPRSGSGFGSGNAAAP DGPAKSPMKPKKRVTAPPSSDHGSRENLAAGSPSNEVPTPQGDDAAQEDDLPESPPKSKK NRKKKKKALRAGDSGKVAAPDDPAEPTRPQQDVGEVDGRLAESEQEVPPNAGKAKKKASA QARKKPSAKQHAAAQEEEDGDLMAEAEEEVAPWQGDEEDGKGPLPQRKSKRVAALSGSIC PPDPKRAKIVDAQKPGFGRKWNGNDEIMILEALVDQIRSGGNVPQEPGHPLFHELVQRLE GRTFNHSDVRDKVRSLKRRYNDVVLSGLAITKDHDLQLHELSCEIWGRSVAHAGDDKQRC LARDEQSSLARDEQKSFARDEEKSLARDEQSSL…
OsGeBP3	LOC_Os02g18660	MARKRRAPTPPPPPPPPPEAESSADSSGEEEEEEEEEEEERESPVAPPPQKPSGRGAASS DEEEEEEEDSDTDTYAQGFQLRKVGGGDEEGEEVEGDSSESEPEPEPVKKESAKKAKAEA KKKRAAPEPAPSGKAKKAKPEKSSSAAAPEPAPSSGKSKKAAKAEAAKAAAAEPAPSTGK VSKYNLAPEPSPSSKSGKALSRWTTDDEVKILEVLVAHFKSHGTQLKVEGIIAAVGDSLE RKSIKYSDMYEKVRRLKQRYEATAKKVEHGGDLPAKEDDLRMYQLSSEIWGKNAKDAGNS SKNKKGQAKKDKVSGDSKEAAKEDKVDEAAIAVNEKGGTLAENKKGKTNKQKTGMETKVG SSKEAALAASPTKGKKKGSHKDKLDEEAKSGTA…
OsGeBP4	LOC_Os02g52950	MPSKRPSQSAMDAGAAPASPSPPRSSKKRSSRPKPRAGDAARHPAPNPSPPPAAAAPASS RSRERERKRRQRGAFADPAAVTAPAAGGQHGGAVQKLWGDADEVALLAGAAAFRARAGHV PRLPDMGALFDSIRGSLSPHIDQAKVYYKLKRLKGKYLHAAPGASAGPHERRVRDLCASV WGADLEPLAEGDDERAAAAAAAAAADQPRTVPDAAAMLPVLTEMLDEYWKTDGRALSSVS LAKGLSLLGTEEARFIEGKWRRQLDSEIQTQMRRHDLAKEVYALLMDAIKALGP
OsGeBP5	LOC_Os02g53150	MAPKRPTPPPPPPPVASSEETASGSDSDESEEEEEESPLAQPAPVVSNKGAESDSSGEEE SEEEEEEDLVRSSATKSRDPPQENREEDDSSDEEEDESSESEKAEAPPPPPPNPAPKQGA EGNGPKVSSPKRQAFHRIWSTEDEVRILEALAAHRREHGSLPQTDALIATLAGSLDNTGY GRKELQGKVSTLKRRYESTAKKKGDLPSKGHDRRLYDLSKSVWGSEAAAAAVNGTTTAPR EFGEMCELYPHLAEEVKLLEAAHPGLFKRDFGKLDDDKAHALDMKIKKQRIAEISVVLRR GDLTKEVTKVLAELVE
OsGeBP6	LOC_Os03g25430	MLPTVVDDPSAAAAAAVGAAASSSFPDADVYGNGDSDDIDFPSDPNHATTQAFSSAAAAA AAAGPGGGGGAGSGSGGERRPLFQRLWTEEDEIVILRAFAEFTAQRGTAFASHQYDTDPF YEDMRRRLQLDFSKSQLVEKLRRLKRKYRNCVDRLRATGQSFSFRSPHEQAIFEIARGIW RPTSDKHGRDADSDDDALPDAAAAVAVPAPANGEVRSPSSTRAQQRRGRRRRTAAAAAAT ATAADASEPPQPYPPAPAPAPVKAEDALPHFFPQGAAVTATAHVHGVDPASAAASAAANA EGGILAPLFKEMVRAMLTAGMAPPSLEPPAPGIPMKGERWRQQRILELEVYLRRIDLLQD QVRTALEELKSTPPATQ
OsGeBP7	LOC_Os03g50110	MASDQTLPVPVSVELPPAAPNPPDPTAPLLPHADDPSAPPAAAAAARKLPVKRRSPPPRP SSPSSSDPASSDPAAKQQPQQPPPPFKFQRIWSESDELRFLQGLLGCGAQGLVFPRDLNV FYDRFSESMPSPYTRSQLSEKLRRLKNKFRGMSARVARGLDPARLAPHDRDVLHLCSRLW DPANAATSPFAAAGDASSGNKRRRAAPRAGPLMPPDPSGDSNSHDYNGGISAGTPGAFGD GHGGEEMMYLEQESGHFGYHGDVAIAADGSLDGIVKVQPETLPALPSIGDIAVHSENGNG KAVVPRSNEHHMANAVLDIFEECLREVKANGITYGANVNGGSELARRWRAQRIDELDVLS RRLRLLVEDAAAAGR
OsGeBP8	LOC_Os06g10710	MSSSRRPPARAAATEAAADAALPLHPSSPRSKKRSSSSRRAAAGDRRPAARAPNPSLSPR GGGGAPSRKSERRRRPRSLAMAVHGHASTSGGPGLVWNDADEVALLTAAVAFRARNGFAP RLPDMGALFESLRGSISSHIDQAKVYYKLKRNKSKFLHAPPQATTTTPHDRRVRALSAEL WGSELAPPAVEGDADAAEAADERDAEEGYIGGNLHVSVRLPVVSEVLGDYWRKNGRVLSG VSLERGLALVGPEEGRMAEAKWKRQLEVETQTQGRRHDLAKEVCAMLIDAVRGLGP
OsGeBP9	LOC_Os06g30250	MKEGSDSSSGVSSGSGTAMASPRAFQRRWAPADEISLLEAAASHRQRHGGMPSPGDLAAA LRGRLLTEDHHLDARAVSRQLASLRRRYAAAWRRLSSRGVVPVKDHDLRIYRLSKSLWEG SRGCGARKPIARHEARELGELEALYPCLSAEVEAVEASRLCAVPGVFRRSFRRIGDEKAA ELEAKAKRLRLAELKVGVRLDMLRKEVAETILELID
OsGeBP10	LOC_Os07g44200	MLPAGGYPSAAAISFPDADVDDDSDDGDFTDAPLIDPSDPTFPNPASSSAAAAAMATPAS AGGGSGSVGGVGSSSGGGERRPLFQRLWTEEDEIVILRGFAEFTAARGTAFASHQYDTDP FYEDMRGRLQLGFSKSQLVEKLRRLKRKYRNCVSRLRGSGSAFSFRSPHEQAIFEIARNI WRPTNKHGRDGDSDDEDATQVTPAPVPVNTSPNDHNANYSDNGGLGTPQIAGHATSAGCF RCRQELLDASV
OsGeBP11	LOC_Os08g36450	MAPKRPAAASGSASEASDCEAGGAGRRRSPSRSRSPSRSASPSRSRSKTPPHNAAVLSST PASAAVDFVAASDSDAGADADARLASPRRSRERSPRLHSDSDNSAAATAEAAEAAAAAAF DDGDDEGNATPPPRSRRSSRVEATGVKPISSRPMDASRRPAAASSQSQRRSKRPRSSPTQ HSPEQHKRPPRVWNPQDEVTILRALISYRAKNGALPGSSQDTGKLHNMIRGQLSVKASTT QLSDKVRRLKHKYNLILTRVTKSGRDPDLPTEHDREVYELSKKVWGTKSGGAGAGSGGGG GGGGGRVYENAEVVQSDEEQGSRDDSDEDMESGWDDRDHRNRRLKAIVVANGNGNAVTGG RSVHGNGSGKGDVADKGKDMYPYLWEAVEELSK…
OsGeBP12	LOC_Os09g01140	MAPTLPVVPAHGEDKKKKKKKKKPLKPSQEEEEALPLPLPPPDRKRKKASEPVNSPERAK KKKTATPHEPPSAKQQKRPLPFQRTWSPNDEVLILEAMAAHRQEHGKVPTAAELFPVLNG RLDRKRLTYKKLADKLRTFMRRHGRDAKNGPPTQAHDRRLYDLSRNVWVSQTQPPNLSAN ANSNIAGGQPNQHDAMPTAGKAFDKMRDSYPNLTQALLLLVGTDLEKALTAIDETKAQAL DLKVSNLKKELSEAVMESATIQSTESSKIPCFPSTKLQPEFGAEIEKNFQLEHLDEMKGT QVKLARMEQEILELKQNFLAFQSQQMADSKQQHDKSSAKGIICESSESGLRSIVADNNIL CNTLQKEMVVQQKLSCGKTKEVTSKHRHPQKLV…
OsGeBP13	LOC_Os09g01470	MSSWWSWRSLFSSLANANGGGSNADASSGSGTSSSPPVHEAQQAAARRRSARTKKPPEEE AAGSQPQPKTRPSPASKASKAKVLLLLGDGEPKKKPAPNPTPTQKRSNKRKRSWSRADEL RILEAMANHANAHGGALPEASDLFAALASSLERGDADLPKLADKVHKLKRWYDNARLPQR CPTDDDDDTRRLFQLCGKVWGPPSTVLRTSPRQRHKVVGVLVQGNGANPQPAAALKVKEK RVRRELSELYVLYPCLAQEVKAHANEYGELIGTAFQFIGDDEARCYDDRYRKMLVDKLNM KKEHADVTKSLLCTLAGYIN
OsGeBP14	LOC_Os09g03990	MATTRRRTASAIPSSSAPADELPGRGGDALGAERLEGSVPAGELVKAKATKKPVAFARVW SEADELRILECLAAHVEKHGAPPGRSQLPEVLAGRGLDKEEFTVSEIYEKVRRLRTQYDK MLSGPRPVPGDNRFELSCAIWGNPVAPPPTSPAPEKSSIPASGTRGRRDLEELRPLYPYL VDEVERISTNELGGHVLKMGLEFIDDGTAVRMNGMAKKQRVLELKTMLKLDSMRKEVTRT LLNNMD
OsGeBP15	LOC_Os09g27850	MAPKRPAEEADAAAAAAAAAGGSASEGSDAEASAEAARGHGSSPSPSKTPPPANPNPKSA AAPPSAVAAPASAAGSDSGAASDSPRAAGNPSGPRSIEVNSDSEDSALPLASDAYADQAA AAGAGAGADSDDGNTSPLPPPRPSRAEAAAIKPISSRPMDPPPRRSAGGSEPRAKRPRSA AVASSAEHSKRPSRVWSQADELVILRGLITYRTKRGVLPGSTQDIGKLHSYIRGQLSAKV STTQLSDKVRRLKQKYQMLATRAKTGKEVFPTPHDHNIYQLAKKVWGTMSTAGEGGGSGY DNADAGESEEEQYGRESDDDMESGRDNRHRKNQRSVPVTMANGNGTGIGAVNAIVRGRSE FEKGKDVYPYLWETVEELSSQHPTGAVFKKAFE…
ZmGeBP1	Zm00001eb127420_P001	MADHDPRAAAASSSAGGDEDDEGTDTDVSDSNLGNPQGQDPLPFPDAAWVPPHPLAPAHE PAGALPPPLPQGPSAGASATTDDSRRLFQRLWTDEEELLILRGFLDFTARRGTTFASHQY DTGPFYEEIRRRLSFEFTKSQLIEKLRRLKKKYRVCAARVAAQGDAFAFRSVHEGAIYDV ARHIWRPAFRRGEGGGAADASDEDDINPVAAAAMEDGGGGSASTPVPTARGRGGRCVRRR TAQELEAPALPATSALLLSDAAEDRHVVAVENLAPPPPLQVPTVSLTGATPSPMPVCTGG AAEEAIKSIMSPLLKEFINSVAVGGQSGFGLGLGTGFGGIGGFDILGLGTGVPGPNPGMP SDDKWRQQQILELEVYLKRIELVREQVTAALED…
ZmGeBP2	Zm00001eb418630_P001	MPPPPTSAPHSLAADDFHTSDTAAAAAGAVVPCAASQPGTNGGKKPAFAFGRVWSEADEV RILEGLAAYAAAHGAEPRRSQLHAALGGCGLDKSEFTVTEIYEKVRRLRTKYANRRSAGG VPVPAAAGGAGDGDEARKYELSRSIWGDLPLKKVGASHATNASGNGNGNANANAAPGTRA RRGIEELQGLYPSLASAVEGITDNESLRPVLKRAFQLISDERARQLDAKVKKQRDMEAQM AVKVTALRNEVLDTLTGSMDCFINDVKYEG
ZmGeBP3	Zm00001eb279010_P001	MPSKRPTPHAMDEAASASAAAARLRASTPRSKKRTSRSKSRGRSPNPNPSSRRERAADHG SAAPSRKSDRKPNRSFPDSATLATAMASVPAASAPSSGGGRGSAGAVQKLWSEVDEVALL TGAAAFKDRTGIAPRLPDMGELFESIRGSLAPHLDQAKVYYKLKRLKSKFQHSVLGDSST AHEHRLRDLGAALWGAELTRPEENAVVTAEETTDPDEGFIDEDREGSVKLPMVKEVLGEY WRLNGQTMSGVSLEKGLVLLGSQQASVVEVKWRRQLEADMRMQMRRHDLEKEVYGLLIDA IKGLGP
ZmGeBP4	Zm00001eb018020_P001	MFPTVDDPSAAGAMVSASFPDADAYGNGDSDDLDFPVDPNPNPVFSSPAAPASAGAAGER RPLFQRLWTDEDEIVILRAFAEFTAQRGTAFASHQYDTTPFYEDMRRRLNTGFTKNQLVE KIRRLKRKYRNCVERLRVAGAGFNFRSPHEQAIFEIARTIWRPASDKHGRDSDDEGGGGG NNAHDATFAMDAATFAIDAALAAANGGSAKSPTSRPRRGRRRRTGDFPADAVPETTLALP PAPMPVMTEDVLPSFPQVTAAAVMDGGCGVSVDPASGLPAALSTAAAAAAVSGSSTAENP ILAALFKEMVHAMLSVGVGGSTALLGLEPPPPIAGVPMEGEKWRQQRIQELEVYLRRIDL LQDQARAALDELRSAPHAGGMNT
ZmGeBP5	Zm00001eb394180_P001	MFPTVDEPSAAGAMVSSSFPDADAYGNGDSDGLDFPVDPNPNPVFSSPAAAAAPGSAGAA GERRQLFQRLWTDEDEIVILRAFAEFTAQRGTSFASHQYDTTPFYEDMRRRLNTGFTKNQ LAEKIRRLKRKYRNCVERLRVAGSGFTFRSPHEQAIFEIARTIWRPASDKHGRDSDDEGG GGNVHDATFAPFAIDAAANGESAKSSRPRRGRRRRTGDFPADAVALPPAPMPMQVMTEDA LPSFPQATAAAVMNGGCGLIVDPASGLPTALSSAAAAATAVSGGSTTENPILTALFKEMV RAMLSVVGSGGGTTALQGLEPPPPIAGVPMEGEKWRQQRIRELEVYLRRMDLLQDQARAA LEELRSAPHAGGMNT
ZmGeBP6	Zm00001eb264150_P001	MAPSSPQLKEPSSAVKQASTGPAALPERTKRKTSPSLPEASGATQQPAKRKPPPFQRAWS PGDEVRILKALATYRREHGGRLPTPVELFGALDGSLEKEGVGAKELAIKQRSFKRRYDRD VMKNAPPADKHERRLYLLSKHVWGRVPPPRPPVAKVGSATQAKGAGAQASKADAQAQAQA KSADHQSGKEALKPKAKTLDEMRELYPYLVDEATILVEPAVLERVLLNIGDIDAQVLDKK IRKARKQLADAITESARINNMEVPTIFLFTSSKLQPEKLRVENENNLLVDHLEKMDDVDI CAKQRLARVEREVKELRQTVIAYQSQAKGIICESAKGGLQSIVAENQTPANILQKKTEVP NDLIHKKNAAVTSKYHCAVPHNVPPNKPKMQGV…
ZmGeBP7	Zm00001eb054670_P001	MASDQQALPVPVPVPVPPNPNPTAPADLTPPSASAARKLPIKRRSPRPSSSPPSSSSPAS SDPLRAPGGGGGSDQQQPPFKFQRIWSESDELRFLQGLLGCGTQGLVFPRDLNVFYDRFS ESMPQPYTRAQLSEKLRRLKNKFRSMSARVAGGIDPARLAPHDRDVLHLCSRLWDPANAA TSPFAASAGTSGNKRRRSNPRGTPPDASGDSNSHDYNGISSSAPGLFPDGSNGEDTFYLE QESGQLGNHEGAALVADSKFDVVVQEQPEAVVTLPNGNNGIGSEMSAECKTVVPCSNEHR MANAVLDVFEECLREAKSNGIINGGNVESELSKRWRAQRMDELDVLSRRLRLLVEYAAAA GH
ZmGeBP8	Zm00001eb373390_P003	MPSKRPSPHAMDEAASATAAAAAATARLRPSTPRSKKRTSRSKSRGRRRSPNPNPSSRRE GSADHASAAPSRKSDRKPKPRSFPDSATLATAMASVSAAAAAAPSSGAGRGSAGAVQKLW SEADEIALLTGAAAFKDRTGIAPRLPDMGELFDSIRDSLAPHLDQAKVYYKLKRLKSKFQ HSVPGDSSTAHEHRLRDLGAALWGAELTRPEENAAEEAADADDIDGNREGAVKLPMVKEV LGEYWRLNGQTMSGVSLEKGLALLGSQEASDTEVKWRRQLEADMRMQMRRHDLEKEVYGL LIDAIKGLGP
ZmGeBP9	Zm00001eb110030_P001	MPPTGDDPSAAAGISFPDAGGGGDSEDGDFAGSHLLDPTDPGLPNPTTSSATGLPHAIPA AGSGGGPVTSGNGGERRPLFQRLWTEEDEIVILRGFAEFTAARGTAFASHQYDTDPFYED MRRRLQLDFSKSQLVEKLRRLKRKYRNCVSRLRESGATFTFRSPHEQAIFEIARNIWRPA NKHGRDPSADSDDEDAAAAAATQIPANTSPNGEVRSPSSARQRRRRRATEFTPATNMLQP PQPVPLSVSVPVKTDDSLPAQPQTPMPTMDGSEPVRLPVVSPQSGVSDAEKTCLTPLFRE IIHAAMNVGANPFGAKLPEPPLGLPLPMEGEKWRRQRILELEVYLKRIELLQDQAKATLE ELKSSTPGT
ZmGeBP10	Zm00001eb328650_P001	MPPTGDDPPASAGISFPDADGGGDSEDGDFAGAHLLDPTDPGLPNPTTSSATGLPHAIPA AGSGGGPVTSGNGGERRPLFQRLWTEEDEIVILRGFAEFTAARGTAFASHQYDTDPFYED MRRRLQLDFTKSQLVEKLRRLKRKYRNCVSRLRESGATFTFRSPHEQAIFEIARNIWRPT NKHGRDPSADSDDEDAAAATQIPANTSPNGEAKSPSSTRQRRRRRVMEFSPATGAAPATN MLQPPQPVQLSVSVPVKMDDSLPAQPQTPMPVMVAMDGSEPLRLPVVSPQSGVSDAEKTC LTPLFKEMLRAAINVGANPFGAKLPEPPLGLAMEGEKWRKQRILELEVYLKRIELLQDQA KATLEELKSSTPGS
ZmGeBP11	Zm00001eb256290_P001	MAPKRSAPPPPPPPPAASSEETASGSGSEEEEEEEEEEEEDDLETAHSPPPVAPKSVAPL PQKVQEPEASDEDEYDDEDDEPQKVQEPEASDEDEDDEEEDIEEDEKANHVVPSSATKNP PPPPQTGEDSEASDEEEDREADDEMPQTKPAPNQEVEAKGAKRPSAPFQRTWSIDDDFRI LEALAAQRLEHGALPQTDVLADALAGKLDNSGCSLSDLKRKVRSLQSRYAKAVKKGAPPS KDQDRRLFDLCKNVWPSVSNAKPVTKAVTKASANGGAGREPDEMCELYPYLAEEVRALQR AHPGLFKREFGMIEDSKARTLDERIKKQRRALMNLHLRRHDLTKEVTRTLMDLAE
ZmGeBP12	Zm00001eb314630_P001	MAPKRPAAAAAAASGSASEASDAEADVGHQPSSPSPSKTPPTNPNPKSAAAGPAEDSTAA GSDSEAAYDSDADHRPAHRKAAVAASPSRKPRSPRPRSRSRSPDAASYSDGAASDADADP AARDGADSADDGNASPLALPRLSRAEAAAIKPLSSRPMDPPRRSMVHSFSELRSKRPRSA AVPSSVEQLKRPTRLWSLRDEIVILRGLVTYRAKRGVLPGAMYDISMFQGHIQSELSVNV TPTQLSDKVRRLKQKYNQLASRGKNGRDPDLPTQHEQSVYEIGKKVWGTSTGGDGYEIGG DSQEEHEIGESDEDVESGWDERARKNRRLMPITMANGHGSGFGAGRGKFDVEKGKDAYPY LWETVEDLSKEHPNGVAFKKAFELIEGARARGM…
ZmGeBP13	Zm00001eb203350_P001	MARKRRAPSPPPPPQEESSSEESGSEELEEPPRLPELRSPPQAAANNADSSEADTDSDTD AQAFQMRQVPRSLTKHTHPVPQPESDPEEEEGESSESEHENPVPVVQKKAAAAAVLSKAE QERKRPPSDPAPTGKAKKMKAVATPLAKAKKGKAELEKPAPEATPAGNAKKGKAELEKPT FDAIPAGKAKKGKAKEAAPEATPSGKGKKDGDKLEKSAALDPSHSDSKSEKPVRPTWGKD DEMKILEALAAHVKREGELPKTDLLLASVRDHLVRKNCTYSDIYEKVRRLKERYKKAAST GIVPSKEDGLQMYNLSEAIWGEKAMEAAAAVTSQKGGAVIKGKKGQANKEKMLENAKSDV TKESAPSTANQSGDSQKASKKGQARLSEEATTT…
ZmGeBP14	Zm00001eb100610_P001	MAPKRPAAASGSASEASDAEADAGHHQPSSPSPSKTPPPPNPNPKSTAAGPTSAAEDSTA AGSGSEAAYDSDADHRTAPRNAASPSSKPRSTRPRSRSRSRSPDAASYSDGVASDADADP AAVDGADSADDGNASPLAPPRPSRAEAAAVKPISSRPMDPPRRSMVPSFSEQRSKRPRSV AVPSSVEHLKRPTRLWSLHDEIVILRGLATYRAKRGVLPGSTYDISKLHGRIRSELSVKV TTTQLGDKVRRLKQKYNLLASRGKSGRDPDLPSQHEQSVYEIGKKVWGGSANGGGSTGGD GYEIGGDSEEEHEFRESDEDVENGRDERARKNRRVMPIAMANGNGAGLGAVKANSRGKFD TEKGKDAYPYLWETVEDLSKEHPNGVAFKKAFE…
ZmGeBP15	Zm00001eb216500_P001	MASDQQALSVPVPVPVPSNPNPSALADPTPPSASAPRKLPIKRRSPRPSSSPPSSSPDSS DPLRAPAAGGGGGGSDKQQQPPFKFQRIWSESDELRFLQGLLGCGAQGLVFPRDLNVFYD RFSESMPQPYTRAQLSEKLRRLKNKFRSMSARVAEGLDPARLAPHDRDVLHLCSRLWDPA NAATSPFVASAGTSGNKRRRANLQGTSLPPPDASGDSNSHDYNGINSSAPCLFPDGSNGE DMFYLEQEPGHLGDHEGAAPVADSRFGVIVQEQGVIVHEQGEAVGTLPNGNNGIGNEMNV ECKMVVPCSNEHRMANAVLDVFEECLREAKSNGVINGGNVDGSGEESELSKRWRAQRMDE LDVLSRRLRLLVEYAAAAGQ
ZmGeBP16	Zm00001eb256160_P001	MSSGRPSEPAMNAGATPAASSPPRSKKRPSRMGDGNSSPNPSPRGSPARRSELKRRRRTS AESAALALATVAARASAAGVRSDAGDGAVERRRRPRTRAEGGRGAAQKHWSDDDEFTLLT AAVAFRDRNGRAPRLPDMAELFESIRESISPHIDQFMVYYKIKRLKSKFQHSAGPRDRRL RDLCSVLWGVGVVASSEDDSDVGERRTVPDAAAMMPVVTEVLGEYWKTNERAMAGVSLEK GLSLLGKKEGRLIETKWRQQLDQEMQSQMRRHDLAKEVCGLLTDAIKGLGP
ZmGeBP17	Zm00001eb264080_P001	MASSSPQLKEPSSAVKRASTGPTALPERNKRKTSPSLPEASGATQQPAKRKPPLFQRAWS PGDEVRILEALATYRREHGGRLPTPVELFGALDGSLEKEGVGAKELAIKQRSLKRRYDRD VMKNAPPADKHERRLYLLSKHVWGRVPPTRPPVAKVRSATQAKCAGAQASNAAAQAQAKS ADRQSGKEALKPKAKTLDEMRELYPYLVDEATILVEPAVLERVLLNIEDIDAQVLDKKIR KARKQLAGAITESARINNMEMPTIFLFTSSKLQPEKLRVENDNNLLVDHLEKMDDVDICA KQRLARVEHEVMELRQTVIAYQAQAKGIICESAKSGLQSIVAENQTPANVLQKKTEVPNG LIHKKNAAVTSKYYCAVPHNVPPNKPKMQGVML…
ZmGeBP18	Zm00001eb176440_P001	MALKRSAAAASLGSASDASDGEAGAARNSHRRRVSPSRSRSESPRPNLGPSAAASDTNRE RSPRDHLDSDADSDADAGAGAGRGARSSRLLGERSPSFHSNSDADVAGRSPSPRRNRERT LHLHSDSDSDNSTTAAAAASDDAGDASPLAIAHRASHIGTSNVKPVSTRPMDVPSRAAAG SSQRRSKRRPSPHSPEHQKRPPRVWSPEDEVTILSALIEFRAKKGRLPASIQDTSKVHSQ IIHQLTANASTAQLSDKVRRLKHKYKLLLTRSKNGRDPDLPTKHDRDVYQLSKKVWGLKS LLLVRGSRVSHEDTEDAEESNEEQEIEESDEDIENGWGLRGRTGKKPRALTFENGNGNAI VTAGRACHGDGSGRDDAEKGKQMYPYLWEAVEE…
ZmGeBP19	Zm00001eb213600_P001	MTSEEHPSSASSDGSTTIGSDEHLDPSPSPSTSFDSPPESDDSAASSLLSDGSSESEPII FKKPRPPVRSWPASDEIAILETVASHRQKHGRLPLADDLAAAVRGRLSVGDRLSAAQITR RLCALRNRGRIEKKTRVPDARNDPRGFDDLAELYPCLSAEVEAIGARCGYGALKRAFGRI GDDTAARLEAKLKRQRMAETRASGKLDRLRSRVANALQGFNK
ZmGeBP20	Zm00001eb390570_P001	HEEGRRRHRIFEAERWWLLEHGTLPQTDVLADALAGKLDNSGCSLSELKRKVRSLQSQYA KAVKKGAPPSKDQDRRLFDLCKNVWPSVSNTKASANGGAGREPDEMCELYPYLVEEVRAL QRPHPGLFKREFGMIDDSKACALDERTT
ZmGeBP21	Zm00001eb237120_P001	MARKRQAPPPPPPPPPPQEEEDESSSEESGSEEESPRLPELRRPSQAAAANNADSSDADS DSDADVQAFQMRQVPRFPTKQTHPVSHPESGAEEEEGELSESEHENPVPVVQKKAVAAAG MSKTGQERKRPASDPAPSGKAKKTKAEATPPAKAKKGEKLAPDATPAGKAKKGKTELETL APDATPAGKAKKGKVEKTAPEATPSGKGKKGGDKLEKPAALDRSPSDSKSEKLAHFSRTW EKDDEMKILEALAAHVKSEGVLPKTDFLLASVRDRLVRKNCNYTDIYEKVRRLKERYEKL VSTGTVPSKEDELQMYNLSKTIWGEKSKEATAAITSQKGGAVTKRKKGQANKEKMDGNAK SGVAKEAAHSTANQSGDSHKGSKKGQARLSEDA…
ZmGeBP22	Zm00001eb367480_P001	MTSEEHPSYASSNGITTIGSDEHLDPSPSPSTSFDSPSESDDSAASLLLSDDSSESEPII FKKPHPPVRSWLASDEIVILKTVVSHRQKHGRLPLADNLATAVWGRLSVGDRLSAAQITR RLCVFRNRYDDAVICLKHGTIPMKDSDVTIYMLSKLIWEGTRRGRIEKKTHVPDARNDPR GFDELAELYACLSAEVEVIGARFCWTAWKGRRKWATCGGSRLHDRGEGSVGRGRAGAQG
ZmGeBP23	Zm00001eb064430_P001	HEEGRRRHWIFEAERWWLLEHGTLPQTDVLADALAGKLDNSGCSLSELKRKVRSLQSQYA KAVKKGAPPSKDQDRRLFDLCKNVWPSVSNTKASANGGAGREPDEMCE
ZmGeBP24	Zm00001eb149210_P001	MTSFDFPPESDDSAASSLLSDGSLESESIIFKKPRPPVRSWPASDEIAILETVASHWQKH ERLPLADDLAAAVWGRLSAAQITRRLCAHRNWYDNAVIRLKRGTIPAKDNDVTIYRLSKL IWEDKRRERIEKKTNARNDPRGFDELVELYPCLSAEATGAGFRWTAWKGRRKRTVR
ZmGeBP25	Zm00001eb190050_P001	MSRSRRLKKGGSLTSCVSWSIDDDFRILEALAAQRLEHGALPQTDVLVDALAGKLDNSGC SLSDLKRKVRSLQSRYAKVVKKGASPSKDQDHYLFDLCKSPVVRSASGNAGDFGSG
ZmGeBP26	Zm00001eb213510_P001	MTSEEHPSSTSSDGSTTIGSDEHLDSPPSPSTFFDSPPESDDSAASSLLSDGSSESEPII FKKPRPPVRSWPASDEIAILETVASHRQKHGRLPLADDLAAAVRGRLSAGDRLSAAQITR RLCALRNRYDNTVIRLKRGTIPAKDSDVTIYRLSKLIWEGTRRGRIEKKTRVPDARNDPR GFDDLAELYPCLSAEVEAIGARCGYGALKRAFGRIGDDTAARLEAKLKRQRMAETRASGK LDRLRSRVAKALQGFNK

## Sheet: S2
Table S2. The list of 37 GeBP genes identified in Triticum aestivum L.
Gene Name	Gene name (Huang et al. (2021) )	Gene ID	Sequences of amino acids
TaGeBP1	TaGeBP1	TraesCS2A02G151700.1.cds1	MLPAGDGSSAAFAALSFTDADGDDYSEDGDFTGAPFLEPPDPSLPDPTSSSATALLPAGG SGGQASSGGERRPLFQRLWTEEDEIVILRGFAEFTAARGTAFASHQYDTDPFYEDMRRRL QLDFSKSQLVEKLRRLKRKYRNCVSRLRGSGAAFSFRSPHEQAIFEIARNIWRPTNKHGR DPSADSDDEEAVVAAAAVAATPVPANTSPNGEVKSPSGRQRRRRRSVESAAPSAPAAVPA TILVQPPQPVQVQVPVSVPVKMDDSLPALPQAPMPVTVTMEGSEPLRFPVMSPQSGIVDV EKNFLTPMFKEMIHAVINMGSSPFGMKLPEPPHGLPMEGEKWRNQRILELEVYLKRIELL QDQVKATLEELKSSTPRT
TaGeBP2	TaGeBP2	TraesCS2B02G176900.1.cds1	MLPAGDGSSAAVAALSFTDADGDDYSEDGDFTGVPFLEPPDPSLPDPTSSSATALLPAGG SGGQASSGGERRPLFQRLWTEEDEIVILRGFAEFTAARGTAFASHQYDTDPFYEDMRRRL QLDFSKSQLVEKLRRLKRKYRNCVSRLRGSGAAFSFRSPHEQAIFEIARNIWRPTNKHGR DPSADSDDEEAVVAAAAVAATSVPANTSPNGEVKSPSGRQRRRRRSVESAPTAPAAVPAT ILVQPPQPVQVQMPVSVPVKMDDSLPALPQAPMPVTVTMEGSEPLKFPVMSPQSGVLDVE KNFLTPMFKEMIHAVINMGSSPFGMKLPEPPHGLPMEGEKWRNQRILELEVYLKRIELLQ DQVKATLEELKSSTPRT
TaGeBP3	TaGeBP3	TraesCS2D02G156800.1.cds1	MLPAGDGSSAAVAALSFTDADGDDYSEDGDFTGAPFLEPPDPSLPDPTSSSATTLLPTGG SGGQASSGGERRPLFQRLWTEEDEIVILRGFAEFTAARGTAFASHQYDTDPFYEDMRRRL QLDFSKSQLVEKLRRLKRKYRNCVSRLRGSGAAFSFRSPHEQAIFEIARNIWRPTNKHGR DPSADSDDEEAVVAAAAVAATSVPANASPNGEVKSPPGRQRRRRRSVESPAPTAPAAVPA TILVQPPQPMQVQVPVSVPVKMDDSLPALPQAPMPVTVTMEGSEPLKFPVMSPQSGVVDV EKNFLTPMFKEMIHAVINMGSSPFGMKLPEPPHGLPMEGEKWRNQRILELEVYLKRIELL QDQVKATLEELKSSTPRT
TaGeBP4	TaGeBP4	TraesCS3A02G042900.1.cds1	MGRKRRQPSPPPPPPPEEESSADESSSAEEEEEEEEEAEATPATQNSPKPPSAATADDAE ADADSSDESDEESSESGKIDAEAFELRQIASSKLESDAGEPTPPAKDKKKGKSLAEPSPS GTAKKAKAGAAEKALSELTPASEGKKKHKAQPEKTGPWTKLEKPGQPRRWTTEDEIKILE ALVRHVKANGTQPGARELITAVGASLERKNVTKTEMYEKVRNIRQRYEKAVSTGALPEKD DDLRKFKLSEQVWGENAKQIAAATMAQNEAASSKSKKKGQTSKEKTEGYSKGGTAKETTA SADETEGYSKSGTAKQATKEKADEDSKGGSSKKASTADTPAKSRKRGNQKEELEGDVKTG TTKETVDTTARNGGTSVRSKGVKSDKEKTDEDV…
TaGeBP5	TaGeBP5	TraesCS3B02G040600.1.cds1	MGRKRRQPSPPPPPPPEEDSSAEESSSAEEEEEEEEEAAEATPATQNSPKPPSAAADDDA EADADSSDGSDEESSESGKIDAEAFELRQIASSNPPPAAASKPESDDQEPTPPGKDKKKR KAGAEKVAPEPSPSGKAKKKALSELTPSSEGKKKHKAQPEKTAPWNKLEKPGQPRRWTVE DELKILEALVRHVKANGTQPGAGELIAVVGGSLERKNCTKTEMYEKVRNIRQRYEKAVST GALPEKDDDLRKFKLSEQVWGANAKQVAAATMAQNEAASLKSKKKGQTSKEKTEGHSKGG AAKEATASADETEGYSKGATAKQATEEKVEEDGKGRSSKKASTADTPAKSRKRGNHNEEL EGDAKTATTKETVDTTTQNGGTLVRSKSGKSDK…
TaGeBP6	TaGeBP6	TraesCS4A02G138100.1.cds1	MLPMVDDPSAAGAAASSSFPDADAYGNGDSEDIEFPVDPIPNPPFSSSAPVAAPASATAT VGERRPLFQRLWTEEDEIVILRAFAEFTAQRGTAFASHQYDTEPFYEEMRRRLQLDFSKS QLAEKLRRLKRKYRNCVERLRCSGNTFSFRSPHEQAVFEIARNIWRPSSDKHGRDPNAAD SEDDATITGTNAAANGDAKSPSSSKAHRRGRRRRTADLAADASEGPQPYISGPMPVKTED SLPAFFPQVSMDGAEPVVAPVVNTESSVLTPLFKEMVRAMLGIGGCPSPLGLGAKVREQP SAVLGIPMEGEKWRQQRILELEVYLRRIDLLQDEVKSALEELKSTPPT
TaGeBP7	TaGeBP7	TraesCS4B02G044100.1.cds1	MASDQTLPLPPLLLPSNPNQIPTPTPTAPHPTPSPASAARKLPIKRRSPPRPSSSPSSSA GAASSGQGQNPPFKFQRIWSESDELRFLQGLLGCGAQGLVFPRDLNVFYDRFSESMPQPY TRSQLSEKLRRLKNKHRNVASRVARGLDPARLAPHDRDVLHLCSRLWDPANAATSPFAAA AAPASSLGNKRRRSNPAVVPPQTLDVPAPSGDSNSHGYNGIGSSTPGATAFPDENGAEDV MYLEQESGHHLYFDDGAAFVADGNLDGITLDGIALDQAETMAVLTDVGDNGVVAGDNGVV GNDAAPQNAVNNGGNSQNGNCNVLLPHSSEHRMARAVLDVFEECLREAKADGIVNGGNAQ ESELARRWRAQRIDELDVLSRRLRLIIEDATAA…
TaGeBP8	TaGeBP8	TraesCS4B02G159600.1.cds1	MLPMVDDPSAAGAAASSSFPDADAYGNGDSEDIDFPVDPIPNPPFSSAPVAAPASATATV GERRPLFQRLWTEEDEIVILRAFAEFTAQRGTAFASHQYDTEPFYEEMRRRLQLDFSKSQ LAEKLRRLKRKYRNCVERLRCSGNTFSFRSPHEQAVFEIARNIWRPSSDKHGRDPNAADS EDDATITATNAAANGDAKSPSSSKAHRRGRRRRTADLAADASEAPQPYTSGPMPVKTEDS LPAFFPHVSMDGAEPVVAPVVNTESSVLTPLFKEMVRAMLGIGGCPSPLGLGAKVPEQPS AILGIPMEGEKWRQQRILELEVYLRRIDLLQDEVKSALEELKSTPPS
TaGeBP9	TaGeBP9	TraesCS4D02G163600.1.cds1	MLPMVDDPSAAGAAASSSFPDADAYGNGDSEDIDFPVDPIPNPPFSSAPVAAPASATATV GERRPLFQRLWTEEDEIVILRAFAEFTAQRGTAFASHQYDTEPFYEEMRRRLQLDFSKSQ LAEKLRRLKRKYRNCVERLRCSGNTFSFRSPHEQAVFEIARNIWRPSSDKHGRDPNAADS EDDATITATNAAANGDAKSPSSSKAHRRGRRRRTADLAADASEAPQPYTSGPMPVKTEDS LPAFFPHVSMDGAEPVVAPVVNTESSVLTPLFKEMVRAMLGIGGCPSPLGLGAKVPEQPS AILGIPMDGEKWRQQRILELEVYLRRIDLLQDEVKSALEELKSTPPT
TaGeBP10	TaGeBP10	TraesCS5B02G233000.1.cds1	MAPKRSAATAWGSPSDASDAEGDAGHRHRDRDDPPSDTDPSKTPPPNPNPKSSAAAPSST PSVAADSAAAGSDSGGTYDSDAEAHRRPAPKPAASSPKPGGKPRARSPGINSDSYNSEDS DAEADRRLAPKAAASSPKPGGKPRARSPGINSDSEDSAAPAASDADLDPAAGADSEDDNV SPLRSARRPRAEASIIKPISSRPMDSPPRGSASASEPRVKRPRSAAISAPSPDPLKRPSR LWSHGDELLILRGLATYRAKSGVLPGSTNDIGKLHSHIRAQLSVRVSTTQLSDKVRRLKQ KYQLLATRAKNGREQELHTPHDRSIYEHAKKVWGLVGSGGGDGGGSGYENYGGGDSDELQ YSGDSDDDMESQRDDRYHIKNRKVRPITAANGN…
TaGeBP11	TaGeBP11	TraesCS5D02G241400.1.cds1	MAPKRSAATAWGSPSDASDAEGDAGHGRRDRDDPPSDTDPSKTPPPNPNPKSSAAAPSST PSVAADSAAAGSDSGGTYDSDAEAHRRPAPKPAASSPKPGGKPRARSPGINSDSYNSEDS DAEADRRLAAPKAAPSSPKPGGKPRARSPGINSDSEDSAAPVASDADLDPAAGADSEDDN VSPLRSARRPRAEASIIKPISSRPMDSPPRGSASASEPRVKRPRSAAISAPSPDPLKRPS RLWSHGDELLILRGLATYRAKSGVLPGSTNDIGKLHSHIRAQLSVRVSTTQLSDKVRRLK QKYQLLATRAKNGREQELHTPHDRSIYEHAKKVWGLVGSGGGDGGGSGYENYGGGDSDEL QYSGDSDDDMESQRDDRYHIKNRKVRPITAANG…
TaGeBP12	N	TraesCS5A02G234500.1.cds1	MAPKRSAATAWGSPSDASDAEGDAGHRRRGRDDPPSDTDPSKTPPPNPNPKSSAAAPSST PSVAADSAAAGSDSGGTYDSDAEAHRRPAPKPAASSPKPGGKPRARSPGINSDSYNSEDS DAEADRRLAAPKAAPSSPKPGGKPRARSPGINSDSEDSAAPVASDADLDPAAGADSEDDN VSPLRSARRPRAEASIIKPISSRPMDSPPRGGASASEPRVKRPRSAAISAPSPDPLKRPS RLWSHDDELLILRGLATYRAKSGVLPGSTNDIGKLHSHIRAQLSVRVSTTQLSDKVRRLK QKYQLLATRAKNGREQELHTPHDRSIYEHAKKVWGLVGSGGGDGGGSGYENYGGGDSDEL QYSGDSDDDMESQRDDRYHIKNRKVRPITAANG…
TaGeBP13	N	TraesCS3B02G200500.1	MADDPASAAPSSADQDEEGTDSDASNDSHPPAAQEAPPPPFPDTSAPAFPEPAGPVPPQG ASAAAAAEDSRRLFQRLWTDEEELLILRGFLDFTSRRGTAFASHQYDTGPFYEEIRRKLS FDFSKNQLIEKLRRLKKKYRVCATRMAAQGAAFAFKSAHEGAIYDVARHIWRPAFKRDGA GGDASDEDDINPAEAAAVAEGGGGGASAHTPRGRGSRRGGRKRMAQEIEAPTFPATPAPM LTDAAQEQAIAAFESSVPVIAQPPSVPAAPLPPYPLTANGPTEADVRSILSPLLKELISS VAVPGQTGLGLGLGMGFGGADILGVGLGVAGLSPRVPGDEKWRQQQILELEVYLKRLELV REQVMTVLQELRSSES
TaGeBP14	N	TraesCS3A02G165200.1.cds1	MASAAPSRSRSSSSADQDEEGTDSDASNDSPPPAAQQAPPPPFPDSSAPPPPAPAFTDPA GAGAAPPPPPQGASAAEDSRRLFQRLWTDEEELLILRGFLEFTSRRGTAFASHQYDTGPF YEEIRRKLSFDFSKNQLIEKLRRLKKKYRVCATRVAAQGAAFAFKSAHEGAIYDVARHIW RPAFKRDGAGGDASDEDDINPAAAAAAAAAAAVTEPPAAVEEGGGGGASAHTPRGRGPRR GGRKRAAQEIEAPIFPATPAPMLTDAAHEPAITAFESSVPVIAQPPPVPAAPLPPYPVTA NGPTEADVRSILSPLLKELISSVAVPGQTGLGLGLGMEFGGADILGAGLGVAGLSPRAPG DEKWRQQQILELEVYLKRLELVREQVMTALQEL…
TaGeBP15	N	TraesCS3D02G176400.1.cds1	MASAAPSRSRSSSSADQDEEGTDSDASNDSHPPTAQEAPPPPFPDSSAPPPPAPAALPDP AGAGPVPPPPPQGASAAEDSRRLFQRLWTDEEELLILRGFLEFTSRRGTAFASHQYDTGP FYEEIRRKLSFDFSKNQLIEKLRRLKKKYRVCATRVAAQGAAFAFKSAHEGAIYDVARHI WRPAFKRDGDASDEDDINPAEAAAVAAAAAAAAATEPPAAVEEGGGGGASAHTPRGRGSR RGRKRTAPEIEAPIFPATPAPMLTDAAQEPAITAFESSVPVIAQPPSAPAAPLPPYPLTA NGPTEADVRSILSPLLKELISSVAVPGQTGLGLGLGMGFGGADILGAGLGVAGLSPRVPG DEKWRQQQILELEVYLKRLELVREQVMTVLQEL…
TaGeBP16	N	TraesCS7D02G201700.1.cds1	MAKKRGEKRSAPPPPPPPAASSEETHSGADESEDEETIAVSRTPAPKNPPPQPQKGEESE TSDEEEEEEPSPAAPNTAPKKQPPPARQSEDSDSSDDEEDGGSESDKDAPPPKPSPKQEA KAPDAKKPRLAFHRVWSTNDEVRILQALAAHQKEHGVLPQPDALVEALAGKLDNRAYSSK ELQGKVKSLKHRYVSAAKKHELPTKEHDRRLFDLSKILWSGHKYRARAATASTAAATAKA NNHEPKGFEEMCELYPYLAEEVKKSMFKREFGKMDDDKARLLDEKIKKQRVQQMKVELRR SDLAREVTKAIMDLID
TaGeBP17	N	TraesCS7B02G105700.1.cds1	MAKKRGEKRPPPPPPPAAASSDETHSGADESEDEETIALSRAPARKNPPPPPQKNEESET SEEEEEEPSHAAPNTAPKKQPPPARQSEDSDSSDEEEDGGSESDKDEPPPKPSPKQEAKA PEAKKPRLAFHRVWSTNDEVRILEALAAHQKEHGVLPQPDALVEALAGKLDNRAYSSKEL QGKVKSLKHRYVSAAKKYELPTKEHDRRLFDLSKILWSGHKYRSRAATASTAAPTAKAND HEPKGFEEMCELYPYLAEEVKKMEASGMFKREFGKMDDNKARLLDEKIKKQRVQQMKVEL RRSDLAREVTKAIMDLID
TaGeBP18	N	TraesCS7A02G199000.1.cds1	MAKKRGEKRPPPPPAASSEETHSGADESEDEETIAFSRTPAPKNPPPPPQKGEESETSDE EEEEEPSHAAPNTAPKKQPPPARQSEDSDSSDEEEDGGSESDKDAPPPKPSPKQEAKAPD AKKPRLAFHRVWSTNDEVRILEALAAHQKEHGVLPQPDALVEALAGKLDNRAYSSKELQG KVKSLKHRYVSAAKKYELPTKEHDRRRFDLCKIVWSGHKYRGRAATASTAAAATAKANNH EPKGFEEMCELYPYLAEEVKKSMFKREFGKMDDDKARLLDEKIKKQRVQQMKVELRRSDL GREVTKAIMDLID
TaGeBP19	N	TraesCS6A02G326000.1.cds1	MAPKRAAKKPAPPPPPPAASSEEEDSRSRSEEEEDEDAESPPPAPTPAPKSTPAPPQEGE EEEEEESEEEDEEEESDEEPARASPAPAATPKNKPPPPQQGGDSDSSDEEEEEEPTKTAP RSAPKKQPPPPPPRQGEESDASDEEEEEGESEEEAPPPPKLAPKQAPEGRKPQAAAETKK PAAFSRIWSTDDEVRILEALADHQKQHGTLPQPDALVDALAGKLDNRAYGSKELQGKVLA LRRRYLALSKKGELPSKEHDRRVLELSKMVWEGGDMVTAAAASAKSAKAANGQEPKGFEE MCDLYPYLAEHVKELDAANPGIFKRQFGMMDEDKARAMDEKIKRQRVAQMKVELRRHDLV REVTKAIIDLVD
TaGeBP20	N	TraesCS6D02G305700.1	MAPKRAAKKAAPPPPPPPPAASSEETDSRSRSEESDEDAESPPPAPTPAPKSTPGGDSDS SDEEEEEEEEEEVPTKAAPLSALKKQPPPPPPRQSEESDASDEEEEEGESEEEAPPPPPK LAPKQAPEGRKPQAAAETKKPAAFSRIWSTDDEVRILEALAAHQKQHGTLPQPDALVDAL AGKLDNRAYGSKELQGKVAALRRRYLLLSKKGELPSKEHDRRVLELSKMVWEGGDMASAA TASAKEPKGFEEMCEMYPYLAEQVRQLDAANPGMFKRQFGMMDEEKARAMDEKIKKQRVA QMKVELRRHDLVREVTKAIIDLVD
TaGeBP21	N	TraesCS6B02G356300.1.cds1	MAPKRAAKKAAPPPPPPPPAASSEESESRSRSEESEGEDAESPPPAPTPAPNSTPAPPQE GEEEEEESEEEDEEESDEEPAHAAPAAAATPKNKPPPPQQGGDSDSSSDEEEEEPTKAAP PSALKKQPPPPPPPRQSEESDASDEEEEEGESEEEAPPPPPPKLAPKQAPEGRKPQAAAE TKKPAAFNRIWSTDDEVRILEALAAHQKQHGTLPQPDALVDALAGKLDNRAYGSKELQGK VLALRRRYLLLSKKGEPPSKEHDRRVLELSKMVWEGGDTAAAAPAKAANGQEPKGFEEMC ELYPYLAEQVRELDAANPGIFKRQFGMMDDDKARAMDEKIKRQRVAQMKVELRRHDLARE VTKAIIDLVD
TaGeBP22	N	TraesCS3D02G037800.1.cds1	MGRKSRQPSPPPPPPPEEESSAEEEEEEAAAEATPATQNSPKPPSAATADDAEADADSSD GSDEESSESGKIDAEAFELRQIASSKLESDAGEPTPPAKDKKKGRSLAEPSPSGTAKKAK AGVAEKALSELTPSSEGKKKRKAQPEKTAPWNKLEKPGHPRRWTTEDEIKILEALVRHVK ANGTQPGARELIAAVGGSLERKNVTKTEMYEKVRNIRQRYEKAVSTGALPEKDDDLRKFK LSEQVWGENAKQVAAATMAQNEAASLKGKKKEQTSKEKTEGHSKGGTAKEVTASADETEG YSKGGTAKQATDEKVEEDSKGRSSKKASTADTPAKSRKRGNHKEELEGDAKTGTTKETVD TTTQNGGTLVRSKSGKSDKEKADGDAESPMPKE…
TaGeBP23	N	TraesCS5D02G022400.1	MSLKRSAKMAAPPPPPPPPPASSEETGSRSSSEESEDAIADSPPSANTRVPPHKGEEDDE SDEEEQDESDEEEEEPVHAAPTFAPTPKYQPPPQQQKESSESSDDEEEEEEEEPAQAAPP SSPKKRPPPQQIEDEGESEEEEFEEQEPAHAAPTAAPTPKYQPPPQQQREGSESSDDEEE EEEEEEPTQAAPPSAPKKRPPPQQIDEEEEEGASEEEAPPKLAPKQAPEGVKTKTKKPAV FSRIWSTDDDVRILEALAVHQKQHGTLPQSDALVDALAGKLDNRAYGPKELKVKVGTLKR RYHALSKRSELLSKEHDRQVLDLSKTVWGGDKSTAAAASVKTTANGHKRKSFEEMCELYP YLAEDVKELMVENPGMFKSDFGKMDHEKARVMN…
TaGeBP24	N	TraesCS7D02G170000.1.cds1	MPSSKRPSPRASAEMEDDASADADAGLRASPPRPSKRSKSRSRSGDRRRSPNPNPRPRAD YYGSAPSRKSERKRKPRSFPDSALLSQAIAPASSSGGGGGGLGLGGHGAAQKLWTDADEI ALLNGAISFRARYGIAPRLPDVEGLYESLRDSLSSHINQAKVYYKLKRLKSKFCNTALPP TSTPHERRVRALSADLWGTEVAPSAEDLPEAEEPEEEDADDEYTGADVPLAVSVRLPLVS ELLGEYWRRNGRAMSGVSLEKGLGLLGAEEGNVAETRWRRQLDAEMRTQLRRHDLAKEVF SLLSDTIKGLGP
TaGeBP25	N	TraesCS7B02G074000.1.cds1	MPSSKRPSPRASAEMEDDASADADAGLRASPPRPSKRSKSRSRSGDRRRSPNPNPRPRAD YYGSAPSRKSERKRKPRSFPDSALLSQAIAPASSSGGGGGLGLGGHGAAQKLWTDADEIA LLNGAISFRARYGIAPRLPDVEGLYESLRDNLSSHINQAKVYYKLKRLKSKFCNTALPPT STPHERRVRALSADLWGTEVAPSAEDLPEAEEPEEEEEADEEYTGAVVPVAVSARLPLVS ELLGEYWRRNGRAMSGVSLEKGLGLLGAEEGNVAETRWRRQLDAEMRTQLRRHDLAKEVF GLLSDTIKGLGP
TaGeBP26	N	TraesCS6A02G329300.1.cds1	MEADAATPSPPGSRKRSSRPRPRPDDGRPEPYPSPRGSPSRRSERTRRPRAPPDSDAVTA PADRRARAPSPALRRPVRAFQEAAALAALAASAPAASSSGARSYGVVWSDADEVALLNAA AAFRVRHGRVPGLPDMGALFDAIRGSISPHIDQPKVYYKLKRLKSKFDHAVPSAVVSRHE QRLRDLCKKVWGANFGLPAEKDAAPEEEEDDEEEERGRGNVPDAAAMLPVATEVLDAYWK TDGPALSGVSLEKGLSKLATEDARWIEAKWRRQLDAEVHSQIKRHDLAKEVYGLLLDAIK GLGP
TaGeBP27	N	TraesCS6B02G360100.1.cds1	MEVDAATPSPPGSRKRSSRPRPRPDDGRPEPYPSPRGSPSRRSERTRRPRAPLDSDAVTA PAERRARAPRDSSPSPALRRPVRAFQEAAALAALAASAPAASSSGARSYGVVWSDADEVA LLNAAAAFRVRHGRVPGLPDMGALFDAIRGSISPHIDQPKVYYKLKRLKSKFDHAVPSAV VSRHEQRLRDLCKKVWGANFGLPAEKDAAPEEDEEDEEEERVRGNVPDAAAMLPVATEVL DAYWKTDGPALSGVSMEKGLSKLATEDARWIEAKWRRQLDAEVHSQIKRHDLAKEVYGLL LDAIKGLGP
TaGeBP28	N	TraesCS6D02G308200.1.cds1	MEADAATPSPPGSRKRSSRPRPRPDDGRPEPYPSPRGSPSRRSERTRRPRAPADSDAVTA PAERRARAPSPALRRPVRAFQEAAALAALAASAPAAASSSGARSYGVVWSDADEVALLNA AAAFRVRHGRVPGLPDMGALFDAIRGSIAPHIDQPKVYYKLKRLKSKFDHAVPSAVVSRH EQRLRDLCKKVWGANFGLPAEKDAAPEEDEEDEEEERGRGNVPDAAAMLPVATEVLDAYW KTDGPALSGVSLEKGLSKLATEDARWIEAKWRRQLDAEVHSQIKRHDLAKEVYGLLLDAI KGLGP
TaGeBP29	N	TraesCS3A02G036700.1.cds1	MSPSSSSDEAAISSVSSEDDDISLPPSPSPSPEPSPEPYASSSDGADEAPAAKKPRRPRT GTGARLRSWPSADEVVLLEAVVAHRERHGQLPSRDDLAAALAGRIRFSGEQAAERVSNLR NRYYGSVRRLSRGTVPVTDDDMRVYKLSKRLWEGTVADTLAERARRRERRAADKAARRHH ERRGCAELEALYPCLAAEVDAIASRRPCGVLRTAFGMIGDERAAALEARVRKQRRAELKA GMKRAELRDKVARTLLEFIE
TaGeBP30	N	TraesCS3D02G043400.1.cds1	MSPSSSDDEAAISSVSSEEDDISLPSSPSPSPEPAPAAKKPRRPRSGTGGPPRSWPTADE VVLLEAVVAHQERHGQLPSRDDLATALAGRIRFSGEQAARRVDSLRHRYYGSVRRLSRGT VPVTDDDMRVYKLSKRLWEGTVAERARRREHRAADKAARRHHERRGFAELEALYPCLAAE VEAIASRRPCGGVLKTAFGLIGDERAATLEARVRKQRRAELKAGMKRAELRGQVARTLLE FIE
TaGeBP31	N	TraesCS3B02G047200.1.cds1	MSPPSSSDEAAISYVSSEEDDISLPPSPSPSPEPSPEPYASSSEDAPPAAKKPRRPRSGT AGRARSWPTADEVVLLEAVVAHRERHGRPPSRDDLAAALAGRLRYSGEQAAERVSTLRSR YYASVRRLSRGTVPVTDDDMRVYRLSKRLWEGTVAERAHRAADKAARRHHERRGSAELEA LYPCLAAEVEAIASRRPCGGVLKTAFGMIGDERAAALEARVRKQRRAEVKAGMKRAELRG QVARTLLEFIK
TaGeBP32	N	TraesCS3B02G119900.1.cds1	MAPKRATPRKRSATADPATSSEEDSSGSSTSHNQEVADEETGESESEDAAAAEESAEDGG EGEGESTEDEDEWEAEPDPQLAAKNPPQSSKLPARKRGKTPAPAPVHQNGEKKKLQHSES AEPKPKKSRRMWSPDDEVLILEELAEHRLQHGKVPAWGDYAFFESVAKRLEDSSCHYFVV KEKVRTLLRRYKSHILSVTDHDKRLDSLSEDVWGDLQVTDGAINGSKQAEGEGAMVRAEN GSSGQTQPRSFEEMCEVYPLLAQEVKMLAEVQPAVKSLFTRLDAKRALYMQKKLERIRST EVKIQARMAAKVHAPKAKISEKLARLLT
TaGeBP33	N	TraesCS1B02G087500.1.cds1	MPRTLPAGKPPARATQPPEPATPSPKSRMADAQLPERKRKVAPSAGPPKKKNKKTRSPPA EPEKKPLPLPLPFEHARTPGDEAPVRATQPPDPAKSKHPPSAKSREADAQLPERKRKTAP SADPPQKKDETTSTPAAEPGKKPLPSEHAWTPGDEVKILEALAAHRQENGKLPRTKVLFS SLQLQGRFDNKGFSLPDLRQKVRSLKGRHDHEAINGVPAKENECSLCHLSKTIWGTIATS GGEASAKVPNAGKTFDEMRQLYPCLTDEVTHIVDEPAVLERLLLDFDDTKARALDSKIDN LRKEVTEAIMESVIPFN
TaGeBP34	N	TraesCS5D02G022900.1	MPPTLPAGKPPAGATQPPEPATPPAKSRVADAQLPERKRKVAPSAGPPEKNKKKEKTRSP PAEPDKKPLPLPFEHAWTPGDEAPVRATQPPDPAKSMHTPSAKSREADAQLPERKRKTAP SADLPQKKGKTTSTPAAEPDKKPLPLPSEHAWTPGDEVKILEALAAHRQEHGKLPRTKVL FSSLQLQGRLDNNGFSMPDLRQKVRSLKGRHDHEAINAVPAKESECSLCHLSKTVWGTIA RSGGEASAKVPNAGNMFDEMCQLYPCLTDEVTHIVDEPAVLERLLLDFDGTKARALDSKI VNLRKELTEAIMESAKRQNLEVPKVWQCPCTKLQPSKSRTQNESILLSERLDKIEGAGVE TQEQLKRMEREMAELKKSSKVIRCDSAASAPHS…
TaGeBP35	N	TraesCS4A02G270000.1.cds1	MPQPYTRSQLSEKLRRLKNKHRNVSSRVARGLDPARLAPHDRDVLHLCSRLWDPANAATS PFAAAAAPAGSSGNKRRRSNPAVVPLDVPAPSGDSNSHGYNGISSSTPGAAFPDDNGAED VMYLEQESGHHLYFDEGAAFVADGNLDGITLDGIALDQAETMAVLTDVGDNGVVGNDAAP QNAVNNGGNPQNAMNNGGTGQNGNCNVLLPRSSEHRMASAVLDVFEECLREAKADGIVNG GNAQESELARRWRAQRIDELDVLSRRLRLIIEDATAAGH
TaGeBP36	N	TraesCS4D02G041600.1.cds1	MPQPYTRSQLSEKLRRLKNKHRNVSSRVARGLDPARLAPHDRDVLHLCSRLWDPANAATS PFAAPAAPAGSSGNKRRRSNPAAPPPLDVPAPSGDSNSHGYNGIGSSTPGAAFPDENGAE DVMYLEQESGHHLYFDEGAAFVADGNLDGITLDGIAPDQAETMAVLTDVGDNGVVAGDNG VVGNDAAPQNAVNNGGNPQNAVNNGGNPQNAVNNGGNSQNGNCNVLLPRSSEHRMASAVL DVFEECLREAKADGIVNGGNAEESELARRWRAQRIDELDVLSRRLRLIIEDATAAGH
TaGeBP37	N	TraesCS1D02G410700.1.cds1	MASAPTASEHAPPASATAPVPVPVRPVDLPPPVVPASTAAPVDGSRLSEQDEAVVLQSLR AHLWSHGDLPRGADLVDIFFGRLSRADYSLWDIEAKIRALRRRFREADAALCTGTGCPAP GHGLRMYALSLEVWGATPAVVAPPRRDPVPDKDAASTAVTAVGNRMPVTPVPRAAPAPAP AKKRRCEEYPALAREAERLTREALERIDDVTAWSLEMGASKKEQRRLRRMRKQYRQQQPA GGVPGGGRAEGGSKELASLIVKLLRGNHGPSAGNQRR

## Sheet: S3
Table S3. Physicochemical properties of TaGeBP genes.
Sequence ID	Gene Name	Chromosome location	Physical Location	Base length	Number of Amino Acid	Molecular Weight	Theoretical pI	Instability Index	Aliphatic Index	Grand Average of Hydropathicity	Predicted Location
TraesCS2A02G151700.1	TaGeBP1	2A	99,787,305-99,788,860	1556	378	41232.6	5.59	75.1	70.77	-0.456	nucleus
TraesCS2B02G176900.1	TaGeBP2	2B	151,903,298-151,904,431	1134	377	41149.5	5.59	75.44	71.19	-0.456	nucleus
TraesCS2D02G156800.1	TaGeBP3	2D	100,184,516-100,185,991	1334	378	41244.6	5.59	74.05	69.97	-0.473	nucleus
TraesCS3A02G042900.1	TaGeBP4	3A	23,274,281-23,277,823	2182	514	55741.3	5.51	47.39	47.06	-1.212	nucleus
TraesCS3B02G040600.1	TaGeBP5	3B	20,051,542-20,055,371	2335	521	56314	5.4	55.64	47.75	-1.206	nucleus
TraesCS4A02G138100.1	TaGeBP6	4A	202,218,207-202,222,338	1268	348	38203.9	5.39	67.56	68.79	-0.536	nucleus
TraesCS4B02G044100.1	TaGeBP7	4B	31,971,219-31,973,463	1697	395	42079.7	5.94	63.32	74.46	-0.509	nucleus
TraesCS4B02G159600.1	TaGeBP8	4B	310,164,858-310,166,196	1339	347	38068.7	5.37	68.32	68.73	-0.527	nucleus
TraesCS4D02G163600.1	TaGeBP9	4D	259,155,512-259,158,964	1210	347	38068.7	5.36	67.76	68.73	-0.527	nucleus
TraesCS5B02G233000.1	TaGeBP10	5B	411,020,702-411,023,008	2307	489	52071.3	9.13	54.62	57.85	-0.955	nucleus
TraesCS5D02G241400.1	TaGeBP11	5D	350,322,158-350,324,336	2179	490	52058.2	9.13	56.45	57.73	-0.956	nucleus
TraesCS5A02G234500.1	TaGeBP12	5A	450,736,044-450,737,516	1473	490	52127.3	9.22	58.1	57.73	-0.964	nucleus
TraesCS3B02G200500.1	TaGeBP13	3B	229,007,795-229,008,988	1131	376	39913.7	5.06	68.05	72.61	-0.4	nucleus
TraesCS3A02G165200.1	TaGeBP14	3A	170,388,365-170,389,964	1600	398	41678.7	5.37	73.98	70.63	-0.391	nucleus
TraesCS3D02G176400.1	TaGeBP15	3D	157,751,206-157,752,837	1632	398	41863.9	5.21	74.17	72.56	-0.394	nucleus
TraesCS7D02G201700.1	TaGeBP16	7D	160,634,386-160,635,803	1418	316	35140.2	6.07	68.05	54.21	-1.185	nucleus
TraesCS7B02G105700.1	TaGeBP17	7B	121,889,855-121,891,246	1392	318	35576.7	5.96	68.97	53.87	-1.206	nucleus
TraesCS7A02G199000.1	TaGeBP18	7A	161,737,600-161,738,897	1135	313	34974	6.08	63.63	51.6	-1.21	nucleus
TraesCS6A02G326000.1	TaGeBP19	6A	559,403,243-559,404,912	1670	372	40801.9	4.67	91.29	50.83	-1.221	nucleus
TraesCS6D02G305700.1	TaGeBP20	6D	414,467,221-414,468,345	975	324	35573.7	4.91	82.37	56.51	-1.04	nucleus
TraesCS6B02G356300.1	TaGeBP21	6B	624,785,937-624,787,558	1528	370	40208.3	4.69	89.79	51.68	-1.164	nucleus
TraesCS3D02G037800.1	TaGeBP22	3D	13,661,277-13,664,848	2160	507	54965.9	6.46	49.91	48.88	-1.168	nucleus
TraesCS5D02G022400.1	TaGeBP23	5D	15,228,674-15,230,280	1281	426	47350.9	4.68	94.82	50.26	-1.26	nucleus
TraesCS7D02G170000.1	TaGeBP24	7D	122,683,447-122,690,021	1412	312	33910.9	9.23	66.08	70.19	-0.761	nucleus
TraesCS7B02G074000.1	TaGeBP25	7B	83,912,102-83,921,332	1425	312	33950	9.23	68.47	70.19	-0.76	nucleus
TraesCS6A02G329300.1	TaGeBP26	6A	562,682,990-562,685,625	1447	304	33058.2	9.38	72.04	71.45	-0.679	nucleus
TraesCS6B02G360100.1	TaGeBP27	6B	632,176,561-632,179,355	1526	309	33719	9.38	73.23	71.84	-0.67	nucleus
TraesCS6D02G308200.1	TaGeBP28	6D	419,263,159-419,265,800	1404	305	33101.3	9.38	71.09	72.2	-0.651	nucleus
TraesCS3A02G036700.1	TaGeBP29	3A	20,028,479-20,029,261	783	260	28651.2	9.66	68.44	72.23	-0.711	nucleus
TraesCS3D02G043400.1	TaGeBP30	3D	16,514,739-16,515,530	792	243	26875.3	10.04	71.74	73.21	-0.707	nucleus
TraesCS3B02G047200.1	TaGeBP31	3B	23,956,156-23,956,911	756	251	27530	9.89	71.39	69.76	-0.695	nucleus
TraesCS3B02G119900.1	TaGeBP32	3B	89,680,529-89,682,072	1135	328	36341.4	5.56	65.09	62.87	-0.923	nucleus
TraesCS1B02G087500.1	TaGeBP33	1B	82,062,753-82,063,706	954	317	34710.6	9.47	55.25	63.53	-0.911	nucleus
TraesCS5D02G022900.1	TaGeBP34	5D	16,197,433-16,203,095	2064	582	64005.4	9.4	51.94	73.14	-0.721	nucleus
TraesCS4A02G270000.1	TaGeBP35	4A	581,455,072-581,456,572	1501	279	29632.6	5.36	58.68	75.3	-0.543	nucleus
TraesCS4D02G041600.1	TaGeBP36	4D	19,460,922-19,461,815	894	297	31284.2	5.17	59.12	72.05	-0.613	nucleus
TraesCS1D02G410700.1	TaGeBP37	1D	472,402,084-472,403,142	1059	277	29714.9	10.05	68.11	76.93	-0.448	nucleus

## Sheet: S4
Table S4. The duplicated wheat GeBP gene pairs.
Gene Pairs ID	Gene Pairs ID
transcript:TraesCS1B02G432100.1	transcript:TraesCS1D02G410700.1
transcript:TraesCS2A02G151700.1	transcript:TraesCS2B02G176900.1
transcript:TraesCS2A02G151700.1	transcript:TraesCS2D02G156800.1
transcript:TraesCS2B02G176900.1	transcript:TraesCS2D02G156800.1
transcript:TraesCS3A02G036700.1	transcript:TraesCS3B02G047200.1
transcript:TraesCS3A02G042900.1	transcript:TraesCS3B02G040600.1
transcript:TraesCS3A02G165200.1	transcript:TraesCS3B02G200500.1
transcript:TraesCS3A02G036700.1	transcript:TraesCS3D02G037800.1
transcript:TraesCS3A02G036700.1	transcript:TraesCS3D02G043400.1
transcript:TraesCS3A02G042900.1	transcript:TraesCS3D02G037800.1
transcript:TraesCS3A02G165200.1	transcript:TraesCS3D02G176400.1
transcript:TraesCS3B02G200500.1	transcript:TraesCS3D02G176400.1
transcript:TraesCS3B02G040600.1	transcript:TraesCS3D02G037800.1
transcript:TraesCS3B02G047200.1	transcript:TraesCS3D02G043400.1
transcript:TraesCS3B02G047200.1	transcript:TraesCS3D02G037800.1
transcript:TraesCS4A02G270000.1	transcript:TraesCS4B02G044100.1
transcript:TraesCS4A02G138100.1	transcript:TraesCS4B02G159600.1
transcript:TraesCS4A02G270000.1	transcript:TraesCS4D02G041600.1
transcript:TraesCS4B02G044100.1	transcript:TraesCS4D02G041600.1
transcript:TraesCS5A02G234500.1	transcript:TraesCS5B02G233000.1
transcript:TraesCS5A02G234500.1	transcript:TraesCS5D02G241400.1
transcript:TraesCS5A02G234500.1	transcript:TraesCS6A02G326000.1
transcript:TraesCS5B02G233000.1	transcript:TraesCS5D02G241400.1
transcript:TraesCS5B02G233000.1	transcript:TraesCS6B02G356300.1
transcript:TraesCS5B02G233000.1	transcript:TraesCS6D02G305700.1
transcript:TraesCS5D02G241400.1	transcript:TraesCS6A02G326000.1
transcript:TraesCS5D02G241400.1	transcript:TraesCS6B02G356300.1
transcript:TraesCS5D02G241400.1	transcript:TraesCS6D02G305700.1
transcript:TraesCS6A02G326000.1	transcript:TraesCS6B02G356300.1
transcript:TraesCS6A02G329300.1	transcript:TraesCS6B02G360100.1
transcript:TraesCS6A02G326000.1	transcript:TraesCS6D02G305700.1
transcript:TraesCS6A02G329300.1	transcript:TraesCS6D02G308200.1
transcript:TraesCS6A02G329300.1	transcript:TraesCS7B02G074000.1
transcript:TraesCS6A02G329300.1	transcript:TraesCS7D02G170000.1
transcript:TraesCS6B02G356300.1	transcript:TraesCS6D02G305700.1
transcript:TraesCS6B02G360100.1	transcript:TraesCS6D02G308200.1
transcript:TraesCS6B02G356300.1	transcript:TraesCS7B02G074000.1
transcript:TraesCS6B02G360100.1	transcript:TraesCS7D02G170000.1
transcript:TraesCS6D02G308200.1	transcript:TraesCS7B02G074000.1
transcript:TraesCS6D02G308200.1	transcript:TraesCS7D02G170000.1
transcript:TraesCS7A02G199000.1	transcript:TraesCS7B02G105700.1
transcript:TraesCS7A02G199000.1	transcript:TraesCS7D02G201700.1
transcript:TraesCS7B02G074000.1	transcript:TraesCS7D02G170000.1
transcript:TraesCS7B02G105700.1	transcript:TraesCS7D02G201700.1

## Sheet: S5
Table S5. Promoter element analysis of wheat GeBP genes.
Gene ID	Gene Name	growth and development	growth and development	growth and development	growth and development	biotic/abiotic stress	biotic/abiotic stress	biotic/abiotic stress	biotic/abiotic stress	biotic/abiotic stress	phytohomone respond	phytohomone respond	phytohomone respond	phytohomone respond	phytohomone respond	phytohomone respond	phytohomone respond	light resposive elements	light resposive elements	light resposive elements	light resposive elements	light resposive elements
		cis-acting regulatory element related to meristem expression	cis-acting element involved in cell cycle regulation	cis-acting regulatory element involved in zein metabolism regulation	cis-acting regulatory element involved in seed-specific regulation	enhancer-like element involved in anoxic specific inducibility	cis-acting element involved in low-temperature responsiveness	MYB binding site involved in drought-inducibility	cis-acting element involved in salicylic acid responsiveness	cis-acting element involved in defense and stress responsiveness	cis-acting element involved in the abscisic acid responsiveness	cis-acting regulatory element involved in auxin responsiveness	cis-acting regulatory element involved in the MeJA-responsiveness	gibberellin-responsive element	gibberellin-responsive element	cis-acting regulatory element involved in the MeJA-responsiveness	auxin-responsive element	cis-acting regulatory element involved in light responsiveness	part of a light responsive element	light responsive element	part of a light responsive element	part of a light responsive element
		CAT-box	MSA-like	O2-site	RY-element	GC-motif	LTR	MBS	TCA-element	TC-rich repeats	ABRE	AuxRR-core	CGTCA-motif	GARE-motif	P-box	TGACG-motif	TGA-element	G-Box	GATA-motif	Sp1	TCCC-motif	TCT-motif
transcript:TraesCS3D02G043400.1	TaGeBP30	2	0	0	0	3	1	3	0	0	2	0	4	0	0	4	1	4	0	2	0	1
transcript:TraesCS3A02G036700.1	TaGeBP29	0	0	0	0	0	0	1	1	0	3	0	1	0	0	1	0	3	0	0	0	0
transcript:TraesCS6A02G329300.1	TaGeBP26	1	0	1	0	1	1	0	0	0	2	0	0	0	0	0	0	2	1	1	0	0
transcript:TraesCS6B02G360100.1	TaGeBP27	3	0	0	0	1	0	0	0	0	2	0	1	0	0	1	0	3	1	1	0	1
transcript:TraesCS6D02G308200.1	TaGeBP28	2	0	0	0	1	0	0	0	0	2	0	1	0	0	1	0	2	0	0	0	0
transcript:TraesCS7B02G074000.1	TaGeBP25	1	0	1	0	0	1	1	0	0	1	1	2	0	0	2	1	3	0	2	0	0
transcript:TraesCS7D02G170000.1	TaGeBP24	1	0	0	0	0	1	2	0	0	1	0	1	0	0	1	0	0	0	1	1	0
transcript:TraesCS4A02G270000.1	TaGeBP35	2	0	0	0	1	0	0	0	0	0	0	0	0	0	0	0	0	0	2	1	2
transcript:TraesCS4D02G041600.1	TaGeBP36	0	0	0	0	0	0	0	0	0	3	0	0	0	0	0	0	1	0	0	0	0
transcript:TraesCS4B02G044100.1	TaGeBP7	1	0	1	0	2	0	1	0	0	1	0	3	2	0	3	0	2	0	1	1	0
transcript:TraesCS2A02G151700.1	TaGeBP1	0	0	0	0	1	2	0	0	3	4	0	2	0	0	2	0	4	0	0	0	0
transcript:TraesCS2D02G156800.1	TaGeBP3	0	0	1	0	1	2	1	0	2	1	0	1	1	0	1	0	4	0	0	1	0
transcript:TraesCS2B02G176900.1	TaGeBP2	0	0	1	1	1	1	0	1	1	3	0	3	0	0	3	1	3	0	0	1	0
transcript:TraesCS4A02G138100.1	TaGeBP6	0	0	0	0	0	0	0	0	0	3	0	0	0	0	0	1	4	0	0	1	1
transcript:TraesCS4B02G159600.1	TaGeBP8	0	0	1	0	0	0	0	0	0	0	0	0	0	1	0	0	0	0	0	0	0
transcript:TraesCS4D02G163600.1	TaGeBP9	0	2	1	0	1	0	2	0	0	3	0	1	0	0	1	0	5	0	1	0	0
transcript:TraesCS3B02G200500.1	TaGeBP13	0	1	0	0	0	0	0	0	0	1	0	4	0	0	4	1	0	0	1	1	0
transcript:TraesCS3D02G176400.1	TaGeBP15	1	0	0	0	1	0	2	0	0	1	0	4	3	1	4	1	1	1	2	0	0
transcript:TraesCS3A02G165200.1	TaGeBP14	2	0	1	0	2	0	0	0	0	3	0	2	0	1	2	1	1	1	3	0	2
transcript:TraesCS5D02G241400.1	TaGeBP11	0	0	0	0	0	0	1	0	0	2	1	2	0	0	2	2	2	2	2	0	0
transcript:TraesCS5B02G233000.1	TaGeBP10	0	0	1	0	1	1	1	0	0	2	2	2	0	1	2	1	1	0	3	0	0
transcript:TraesCS5A02G234500.1	TaGeBP12	0	0	0	0	0	0	0	1	1	1	0	1	0	0	1	1	0	0	4	0	0
transcript:TraesCS1D02G410700.1	TaGeBP37	2	0	1	0	1	0	0	0	0	3	0	1	0	0	1	0	2	1	1	0	2
transcript:TraesCS3B02G119900.1	TaGeBP32	1	0	0	0	0	0	0	0	0	0	0	0	0	0	0	0	0	0	1	0	0
transcript:TraesCS6B02G356300.1	TaGeBP21	1	0	0	1	0	0	1	0	1	4	0	2	0	1	2	0	4	1	0	0	1
transcript:TraesCS6D02G305700.1	TaGeBP20	2	0	0	0	0	1	2	0	2	5	1	2	0	0	2	0	5	1	0	1	2
transcript:TraesCS6A02G326000.1	TaGeBP19	1	0	0	0	0	2	1	0	1	2	1	3	0	0	3	0	3	0	0	1	1
transcript:TraesCS7D02G201700.1	TaGeBP16	2	0	0	0	0	0	0	0	0	2	0	3	0	0	3	0	3	0	0	0	0
transcript:TraesCS7B02G105700.1	TaGeBP17	0	0	1	0	0	0	5	0	1	5	0	2	0	0	2	0	5	0	0	1	0
transcript:TraesCS7A02G199000.1	TaGeBP18	0	0	0	0	1	4	0	0	0	5	0	3	1	0	3	1	6	1	0	1	0
transcript:TraesCS5D02G022400.1	TaGeBP23	1	0	0	0	0	0	0	0	0	1	0	3	0	0	3	0	2	0	1	0	0
transcript:TraesCS1B02G087500.1	TaGeBP33	0	0	0	0	0	1	0	0	0	3	0	3	0	0	3	1	4	1	0	1	0
transcript:TraesCS5D02G022900.1	TaGeBP34	0	0	2	0	2	1	1	0	0	3	0	3	0	0	3	0	3	0	0	0	1
transcript:TraesCS3D02G037800.1	TaGeBP22	0	0	0	0	1	3	4	0	0	1	0	0	0	0	0	1	3	0	1	0	0
transcript:TraesCS3A02G042900.1	TaGeBP4	1	0	0	0	2	1	0	0	3	4	1	1	0	0	1	1	5	0	3	2	1
transcript:TraesCS3B02G040600.1	TaGeBP5	0	0	1	1	0	1	1	0	1	4	1	0	0	0	0	1	3	1	1	0	1
transcript:TraesCS3B02G047200.1	TaGeBP31	1	1	0	0	2	1	2	1	0	3	0	5	1	0	5	1	4	0	2	0	0

## Sheet: S6
Table S6. The expression (TPM) of the GeBP genes in different tissues of wheat.
Gene ID	Gene Name	root	stem	leaf	spike	grain
TraesCS3D02G043400.1	TaGeBP30	0.072845	0.028093	0	0.014025	0.022247
TraesCS3A02G036700.1	TaGeBP29	0	0	0	0.028413	0
TraesCS6A02G329300.1	TaGeBP26	0.633135	0.442346	0.055462	0.267225	0.213291
TraesCS6B02G360100.1	TaGeBP27	0.909477	0.536876	0.17731	0.511811	0.382432
TraesCS6D02G308200.1	TaGeBP28	0.847712	0.370187	0.090997	0.30325	0.208811
TraesCS7B02G074000.1	TaGeBP25	1.33245	0.884414	0.226663	0.84079	0.863248
TraesCS7D02G170000.1	TaGeBP24	2.32447	1.35676	0.30796	0.984123	1.36944
TraesCS4A02G270000.1	TaGeBP35	2.13594	2.52716	0.579611	2.26672	2.62665
TraesCS4D02G041600.1	TaGeBP36	1.89529	1.7447	0.663972	2.61445	2.11712
TraesCS4B02G044100.1	TaGeBP7	1.14071	1.21819	0.47497	1.37222	1.41223
TraesCS2A02G151700.1	TaGeBP1	1.02454	0.59079	0.120275	0.454089	0.342433
TraesCS2D02G156800.1	TaGeBP3	1.49428	0.690369	0.099816	0.880608	0.634006
TraesCS2B02G176900.1	TaGeBP2	0.687703	0.375162	0.089173	0.551067	0.559175
TraesCS4A02G138100.1	TaGeBP6	0.342306	0.50243	0.141233	0.679316	0.53672
TraesCS4B02G159600.1	TaGeBP8	0.366282	0.22751	0.037946	0.359521	0.199686
TraesCS4D02G163600.1	TaGeBP9	0.489067	0.558017	0.12953	0.471095	0.295067
TraesCS3B02G200500.1	TaGeBP13	0.439045	0.457533	0.267503	0.457744	0.238975
TraesCS3D02G176400.1	TaGeBP15	0.676557	0.867522	0.416288	0.548887	0.523178
TraesCS3A02G165200.1	TaGeBP14	0.675325	1.04934	0.456151	0.404251	0.874737
TraesCS5D02G241400.1	TaGeBP11	4.95186	3.43846	0.647132	4.05568	2.79036
TraesCS5B02G233000.1	TaGeBP10	2.45073	2.11674	0.38563	1.55031	1.80575
TraesCS5A02G234500.1	TaGeBP12	7.55518	4.71036	0.86708	4.31333	4.31185
TraesCS1D02G410700.1	TaGeBP37	0.020754	0.072586	0.023062	0.056612	0.017619
TraesCS3B02G119900.1	TaGeBP32	0.350045	0.587957	0.136669	0.590178	0.716447
TraesCS6B02G356300.1	TaGeBP21	3.82695	2.94745	0.566763	2.12098	1.9174
TraesCS6D02G305700.1	TaGeBP20	2.45073	2.11674	0.38563	1.55031	1.80575
TraesCS6A02G326000.1	TaGeBP19	3.04035	2.0263	0.428405	1.53982	1.64093
TraesCS7D02G201700.1	TaGeBP16	0.963427	0.719963	0.32485	0.974375	1.19307
TraesCS7B02G105700.1	TaGeBP17	0.86287	0.944028	0.345239	0.91699	0.843298
TraesCS7A02G199000.1	TaGeBP18	1.58959	1.02445	0.379897	0.788957	1.06965
TraesCS5D02G022400.1	TaGeBP23	1.75077	0.978097	0.203362	1.06831	0.334779
TraesCS1B02G087500.1	TaGeBP33	0.094686	0.149708	0.033126	0.178502	0.13652
TraesCS5D02G022900.1	TaGeBP34	0.683344	0.629489	0.107721	0.62554	0.686335
TraesCS3D02G037800.1	TaGeBP22	16.0069	10.4965	2.37485	12.356	10.1763
TraesCS3A02G042900.1	TaGeBP4	8.9547	5.86449	1.20884	8.05416	5.44399
TraesCS3B02G040600.1	TaGeBP5	16.1617	10.7384	2.18764	11.757	10.5753
TraesCS3B02G047200.1	TaGeBP31	0	0	0.013872	0	0.014169

## Sheet: S7
Table S7. Relative expression fold changes of GeBP genes in wheat under salt and drought stresses, detected by quantitative real-time PCR (qRT-PCR). Samples were collected at 0 h, 6 h, 12 h, and 24 h post stress treatment, with the 0 h time point (untreated control) set as the calibrator (fold change = 1) for each gene.
Time Gene	S-L					S-R						D-L				D-R
	0h	6h	12h	24h	48h	0h	6h	12h	24h	48h	0h	6h	12h	24h	48h	0h	6h	12h	24h	48h
TaGeBP30	1.01373	3.94994	2.55372	2.75697	1.42104	1.0196	4.23596	4.38119	2.8127	2.13795	1.00322	1.54301	1.42203	1.0091	0.453434	1.00801	1.8385	1.6461	1.81716	2.48428
TaGeBP29	1.0242	0.263536	0.201102	0.4367	0.226893	1.00495	6.17497	2.42826	1.49025	1.18905	1.00657	1.94628090694353	2.52426	19.7807	21.9099	1.12538	1.31077	1.00298	0.575808	0.358999
TaGeBP26	1.00497	0.784854	1.16131	1.20778	0.849609	1.00966	0.860548	0.639486	0.80726	0.917037	1.0064	1.74106	1.23611	2.15552	0.963262	1.00135	0.85017	0.763364	0.918318	0.990774
TaGeBP27	1.01643	0.780492	1.35435	2.11437	1.24858	1.00969	0.670198	0.48666	0.659829	0.814154	1.00996	3.03372	1.57701	4.81735	2.24374	1.0154	0.730752	0.67082	0.643263	0.662393
TaGeBP28	1.00529	0.992234	1.78061	2.61517	1.39295	1.02559	0.723805	0.49298	0.684899	0.748994	1.00317	2.75352	2.20462	4.18444	2.064	1.01784	0.856248	0.683321	0.723915	0.946469
TaGeBP25	1.0488	2.63422	2.8536	2.98799	1.61216	1.02875	3.47186	2.33733	1.21806	1.86969	1.03572	2.5946	1.45738	1.78671	0.600025	1.00927	0.995694	0.864752	0.792837	1.42998
TaGeBP24	1.03309	1.74878	2.11761	2.18231	1.50935	1.03974	0.753555	0.467723	0.721953	0.886724	1.0359	3.19543	1.93826	3.21904	1.22824	1.00107	0.695841	0.63157	0.75237	1.23848
TaGeBP35	1.03278	2.51846	1.22828	1.58298	1.2832	1.00083	1.0437	0.959591	0.779943	0.775282	1.02246	2.86797	1.7884	3.00436	1.26097	1.00862	1.35477	1.18228	1.25117	1.62462
TaGeBP36	1.00104	2.42352	1.44619	1.3716	0.837385	1.02368	0.848765	1.04127	0.79353	0.927142	1.11134	3.28326	2.21993	2.71712	0.996125	1.00233	1.05776	0.952967	1.09082	1.27292
TaGeBP7	1.00221	2.03743400563058	1.24296	1.80257	1.49642	1.00127	0.8144	0.721086	0.746357	0.845947	1.01424	2.75231	1.30495	2.71454	1.12316	1.00341	1.16661	0.908947	1.23636	1.69808
TaGeBP1	1.02324	1.57637	1.89704	0.841068	0.513033	1.00416	1.1778	0.697641	0.756578	0.901639	1.05433	3.7346	2.57446	1.96619	0.802523	1.1086	0.577055	0.401315	0.52528	0.616666
TaGeBP3	1.00363	0.906782	0.868824	0.652605	0.446718	1.00544	1.18078	0.732402	0.759994	0.950494	1.22262	1.14633	1.29062	1.39404	0.531545	1.00369	0.802292	0.794948	0.767073	1.00818
TaGeBP2	1.07769	2.22583	1.70114	1.47261	0.635318	1.0019	1.04832	0.782186	0.682006	1.07787	1.06581	3.0704	2.31185	2.4433	0.793964	1.0064	0.748635	0.528379	0.697322	0.818546
TaGeBP6	1.11279	5.90417	5.04295	4.50546	4.19539	1.01403	2.66625	2.8237	2.1677	1.8009	1.01253	3.41618	1.66677	0.877348	0.825367	1.00204	1.20299	1.4764	1.48935	0.951781
TaGeBP8	1.02056	2.97175	1.25279	0.691192	0.512401	1.01456	1.82394	2.40004	1.38823	2.12735	1.00816	3.1319	1.54294	1.62551	1.01906	1.00076	0.790234	1.47855	1.10355	0.924253
TaGeBP9	1.04457	2.04457	2.12955	2.37789	1.55759	1.01266	1.56857	1.96714	0.889392	1.05237	1.1228	3.14525	1.65418	1.31323	0.70613	1.09112	0.557433	1.0308	0.791143	0.747951
TaGeBP13	1.0657	0.363408	0.879121	1.17405	1.0395	1.00951	1.22852	1.36528	1.35535	1.37143	1.01241	1.50236	1.07626	1.81353	0.83419	1.0428	0.669881	1.33429	0.821185	0.992084
TaGeBP15	1.00323	1.11618	1.07916	2.92318	1.99633	1.01244	0.513178	0.58323	0.931975	0.884611	1.01664	1.35494	0.502807	1.00486	0.858584	1.00221	1.06356	0.986824	1.47976	1.53486
TaGeBP14	1.00444	1.32917	0.78488	0.629738	0.741241	1.00562	2.21848	2.13717	1.85474	1.52233	1.02851	2.90373	0.722098	1.1111	0.531446	1.00145	0.865144	1.79148	2.33046	2.32045
TaGeBP11	1.00603	1.70687	1.86214	1.70825	0.988567	1.01447	2.05764	1.00349	1.14486	1.18619	1.00586	2.65304	1.08897	1.78566	0.863664	1.0047	0.715247	0.960421	1.21926	1.57353
TaGeBP10	1.06505	2.19783	1.94364	2.57115	1.84479	1.01199	1.12717	0.535337	0.593551	0.750963	1.01019	4.23156	1.5963	2.4958	0.886792	1.0002	0.842544	1.24099	0.986404	1.33241
TaGeBP12	1.03064	2.81828	2.20755	2.58831	1.76253	1.00539	1.25581	0.948491	0.542232	0.712211	1.02087	4.90214	1.94751	2.79365	1.46189	1.00538	0.758297	1.23277	0.914417	1.2478
TaGeBP37	1.00561	0.356721	0.105452	0.579267	0.148474	1.01702	2.57772	2.88292	3.33339	2.82417	1.03082	5.95954	1.65862	2.33523	1.84341	1.01376	0.078245	0.518271	0.159316	0.256882
TaGeBP32	1.02497	0.648927	1.4901	0.759314	0.684338	1.03224	2.77766	1.91005	1.58933	1.85195	1.12517	1.03344	1.4131	2.95765	0.946078	1.00726	0.957565	1.75193	1.86835	1.85921
TaGeBP21	1.02143	1.83912	1.80984	1.82948	1.64976	1.0142	2.09364	1.95465	1.41733	1.77429	1.02028	4.18128	1.85623	2.06745	1.47701	1.00253	1.32802	2.31602	1.18745	1.61062
TaGeBP20	1.01001	2.02918	1.66957	1.95844	1.17639	1.01929	1.8078	1.50452	1.66312	1.75253	1.01614	7.09129	4.72815	3.98509	3.57006	1.01392	0.92069	1.84257	1.07954	1.7669
TaGeBP19	1.03293	1.83013	2.22674	1.71387	1.08101	1.01598	2.48614	2.75356	2.65047	1.65992	1.05883	1.3998	1.18421	1.53826	0.857985	1.00165	1.37477	2.53404	2.33505	1.69521
TaGeBP16	1.00169	0.810586	1.21602	1.76133	0.974086	1.00762	2.67118	2.96532	1.48173	1.9207	1.13187	2.44112	2.03798	3.00739	3.55919	1.00462	1.1581	2.11746	1.14704	1.42972
TaGeBP17	1.02435	1.48178	1.95055	2.51939	2.33028	1.0529	3.67935	3.1537	1.93462	1.80024	1.03132	3.8545	2.84937	22.0776	4.10636	1.02136	1.30114	1.34758	1.13169	1.41047
TaGeBP18	1.03925	0.925012	1.28213	1.6859	1.26634	1.00827	3.86984	2.131	1.11053	1.53905	1.00737	2.2445	0.906388	5.62236	1.98882	1.01313	1.41974	2.44824	1.18288	1.51623
TaGeBP23	1.1711	0.303779	1.42167	3.28207	0.995804	1.02395	1.54855	1.35515	0.8233	0.899322	1.14765	4.77737	3.11289	5.58226	1.00992	1.06302	1.19802	2.13144	0.807822	1.38755
TaGeBP33	1.04225	0.150663	0.540922	0.51012	0.517916	1.04371	0.746741	1.30668	1.22474	1.72868	1.13343	8.58157	12.501	7.18658	1.49313	1.02043	3.0294	9.40702	3.86394	2.86591
TaGeBP34	1.01217	1.2436	0.87341	0.220961	0.238664	1.02494	1.63973	1.26007	1.64755	1.17034	1.011	1.61139	0.289451	0.767444	0.440497	1.01225	1.62965	1.54089	1.51267	1.47395
TaGeBP22	1.00204	1.4749	1.56866	2.1704	1.40437	1.06118	0.65982	0.709449	0.722026	0.567785	1.00682	2.17783	1.41587	1.70913	0.841606	1.00923	0.989324	1.19336	1.75292	1.432
TaGeBP4	1.00513	1.15771	0.886578	1.33523	0.860199	1.00055	1.20712	0.873899	1.1036	0.987874	1.0115	1.62739	0.954723	1.50154	0.504227	1.00655	1.15571	1.92113	1.23865	1.71023
TaGeBP5	1.10286	0.745066	1.24674	1.14517	0.778549	1.17696	1.65417	1.65642	1.48111	1.71447	1.02499	1.87662	1.36772	2.06896	0.765407	1.00346	1.02471	1.77566	2.06125	2.39592
TaGeBP31	1.03541	0.00112915	0.0108189	0.00575106	0.100521	1.00261	11.3973	6.88208	26.6704	19.7801	1.00508	3.55231	0.664198	0.489686	0.0772534	1.02372	5.83738	21.7346	14.5803	9.82154

## Sheet: S8
Table S8. qRT-PCR primers used in this study.
Primer name	Primer sequence
TraesCS1B02G087500-F	ATGAACCCGCAGTCTTGGAG
TraesCS1B02G087500-R	CAGTTAAAAGGTATTACCGATTCCA
TraesCS1D02G410700-F	GCGGAGGATGAGGAAACAGT
TraesCS1D02G410700-R	GGGCCATGGTTGCCTCTAA
TraesCS2A02G151700-F	GGGAAGTCAAGTCCCCCTCA
TraesCS2A02G151700-R	ACAGGGACTGACACGGGTA
TraesCS2B02G176900-F	TCGGTGGAATCAGCTCCAAC
TraesCS2B02G176900-R	CAGGGACTGACACAGGCATC
TraesCS2D02G156800-F	CTCGGTGGAATCACCAGCTC
TraesCS2D02G156800-R	CAGTGCTGGTAGCGAGTCAT
TraesCS3A02G036700-F	ACCTGCGCAACCGATACTAC
TraesCS3A02G036700-R	CCTCCCAGAGGCGCTTG
TraesCS3A02G042900-F	GTAGAGAACCCCACGCCAAA
TraesCS3A02G042900-R	AACCCTTTGTGCATGCCTCT
TraesCS3A02G165200-F	GTGGTGGAAGGAAGAGGGC
TraesCS3A02G165200-R	ACTCTCGAACGCCGTGATAG
TraesCS3B02G040600-F	CGAATCCGACGACCAGGAG
TraesCS3B02G040600-R	AAGGAGTGAGCTCGGAGAGT
TraesCS3B02G047200-F	GCCGCGATCTCCTACGTC
TraesCS3B02G047200-R	GAGGAGGACGCGTAAGGTTC
TraesCS3B02G119900-F	GAAGAAGCTGCAACATAGCGAA
TraesCS3B02G119900-R	GGCAAGCTCCTCCAGAATCAG
TraesCS3B02G200500-F	CAGTCGCAGAGGGTGGTG
TraesCS3B02G200500-R	ATCGGTCAACATCGGAGCAG
TraesCS3D02G037800-F	CATCCAGGCCCAACATCCAT
TraesCS3D02G037800-R	GCGCATCTCCATCCTCAACT
TraesCS3D02G043400-F	CGATCTCCTCCGTCTCGTCC
TraesCS3D02G043400-R	GGTCGTCGCGGCTTCTT
TraesCS3D02G176400-F	GTGGAAGGAAGAGGACGGC
TraesCS3D02G176400-R	TGAAGGTGGCTGTGCAATCA
TraesCS4A02G138100-F	TGAAGACGACGCCACAATCA
TraesCS4A02G138100-R	GATATGTACGGCTGAGGCCC
TraesCS4A02G270000-F	CAGCTCCCCAAAATGCTGTC
TraesCS4A02G270000-R	CAAATACATCCAGCACGGCG
TraesCS4B02G044100-F	CCTTCCCCGATGAGAACGG
TraesCS4B02G044100-R	ATCCCATCAAGGTTGCCGTC
TraesCS4B02G159600-F	GTCCTGACGCCTCTGTTCAA
TraesCS4B02G159600-R	ATCCCGAGAATTGCAGACGG
TraesCS4D02G041600-F	GCCTTCCCCGACGAGAAC
TraesCS4D02G041600-R	ATCCCGTCCAAGGTAATGCC
TraesCS4D02G163600-F	GTCCTGACGCCTCTGTTCAA
TraesCS4D02G163600-R	ATCCCGAGAATTGCAGACGG
TraesCS5A02G234500-F	AAAGTGGGCTTGAGAAGGGG
TraesCS5A02G234500-R	CCTCTATCGCCCGTGCTTTT
TraesCS5B02G233000-F	TACAGCGGCAAATGGCAATG
TraesCS5B02G233000-R	CTTGGACAGCTCCTCGACAG
TraesCS5D02G022400-F	CATCGCCGACTCCCCAC
TraesCS5D02G022400-R	GGGTGGGGGCGAATGTC
TraesCS5D02G022900-F	GCGCAAAAGTACCAAATGCG
TraesCS5D02G022900-R	CTCCAAGACTGCGGGTTCAT
TraesCS5D02G241400-F	GGTAAGCTCCACAGCCACAT
TraesCS5D02G241400-R	GTGTGCAATTCTTGCTCCCG
TraesCS6A02G326000-F	TCTGCCAAGTCTGCGAAGG
TraesCS6A02G326000-R	CTTGAAAATGCCCGGGTTCG
TraesCS6A02G329300-F	GCTCGATGCGTACTGGAAGA
TraesCS6A02G329300-R	CTTCGATCCATCTCGCGTCT
TraesCS6B02G356300-F	AGATGTGCGAGCTGTATCCG
TraesCS6B02G356300-R	TTGTCGTCGTCCATCATCCC
TraesCS6B02G360100-F	GCTGTCAAAGCTAGCAACGG
TraesCS6B02G360100-R	TAATGGCGTCAAGGAGCAGG
TraesCS6D02G305700-F	TTCTCAGCAAGAAGGGCGAG
TraesCS6D02G305700-R	GAACCCCTTTGGCTCCTTCG
TraesCS6D02G308200-F	CGGAGGAAGACGAGGAAGAC
TraesCS6D02G308200-R	CATCCGTCTTCCAGTACGCA
TraesCS7A02G199000-F	CTCCCGACCAAAGAACACGA
TraesCS7A02G199000-R	AGCAGCAGTAGAAGCGGTG
TraesCS7B02G074000-F	AGGAGGAGGAGGCAGATGAG
TraesCS7B02G074000-R	CCTCCTCCAGTACTCACCGA
TraesCS7B02G105700-F	CTGGAGCGGCCACAAGTACA
TraesCS7B02G105700-R	GAGGCCTCCATCTTCTTCACCT
TraesCS7D02G170000-F	GACGAATATACTGGCGCGGA
TraesCS7D02G170000-R	AGCAACCCCAAACCCTTCTC
TraesCS7D02G201700-F	GAAGCCATCTCCGAAGCAAGAAG
TraesCS7D02G201700-R	AGGGCCTGGAGGATACGGA
GAPDH-F	GGTGCTGACTACGAGCAAGAG
GAPDH-R	GCTGTTGTCGGTGTAGAGCA
